# Supplementary material for: Comparative analysis of microRNA and messengerRNA expression profiles in plateau zokor testicular cells under reproductive suppression
Source: Front Vet Sci. 2023 May 19;10:1184120. doi: 10.3389/fvets.2023.1184120 (PMC10235463; doi:10.3389/fvets.2023.1184120)
Supplement: Supplementary file 1 [file Table_1.xlsx]

## Sheet: Sheet1
				Supplementary Table 1 The primer sequences information
			Name	Forward primer (5’ to 3’)	Reverse primer (3’ to 5’)
			U6	CAAGGATGACACGCAAATTCG	Universal reverse *
			rno-miR-34b-5p	GCAGGCAGTGTAATTAGCTGATTGT	Universal reverse *
			rno-miR-9a-5p	GCCGTCTTTGGTTATCTAGCTGT	Universal reverse *
			rno-miR-425-5p	AATGACACGATCACTCCCGTTGA	Universal reverse *
			rno-miR-15b-5	GCTAGCAGCACATCATGGTTTACA	Universal reverse *
			rno-miR-499-5p	GCGCCTTAAGACTTGCAGTGATGTTT	Universal reverse *
			rno-miR-429	GGCTAATACTGTCTGGTAATGCCGT	Universal reverse *
			rno-miR-148b-3p	GCTCAGTGCATCACAGAACTTTGT	Universal reverse *
			rno-miR-128-3p	GTCACAGTGAACCGGTCTCTTT	Universal reverse *
			rno-miR-143-3p	GTGAGATGAAGCACTGTAGCTCA	Universal reverse *
			Prok2	ATTGCCCGGGTATGACTGTG	TGCACCACTCACTGTAGCAG
			β–Actin	TTGTGCGTGACATCAAAGAG	ATGCCAGAAGATTCCATACC
