# Supplementary material for: Comparative analysis of microRNA and messengerRNA expression profiles in plateau zokor testicular cells under reproductive suppression
Source: Front Vet Sci. 2023 May 19;10:1184120. doi: 10.3389/fvets.2023.1184120 (PMC10235463; doi:10.3389/fvets.2023.1184120)
Supplement: Supplementary file 2 [file Table_2.xlsx]

## Sheet: Sheet1
		Person correlation coefficient between samples
		R2	BSA_1	BSA_2	BSA_3	BSB_1	BSB_2	BSB_3
		BSA_1	1	0.97	0.958	0.829	0.873	0.874
		BSA_2	0.97	1	0.973	0.856	0.904	0.899
		BSA_3	0.958	0.973	1	0.862	0.896	0.894
		BSB_1	0.829	0.856	0.862	1	0.925	0.926
		BSB_2	0.873	0.904	0.896	0.925	1	0.968
		BSB_3	0.874	0.899	0.894	0.926	0.968	1
