# Supplementary material for: Comparative analysis of microRNA and messengerRNA expression profiles in plateau zokor testicular cells under reproductive suppression
Source: Front Vet Sci. 2023 May 19;10:1184120. doi: 10.3389/fvets.2023.1184120 (PMC10235463; doi:10.3389/fvets.2023.1184120)
Supplement: Supplementary file 3 [file Table_3.xlsx]

## Sheet: Sheet1
sRNA	BSA_readcount	BSB_readcount	log2FoldChange	pval	padj	significant
novel_101	147.609	78.4635	0.936253	0.011228	0.0410253	TRUE
novel_102	217.338	117.768	0.915193	0.00331016	0.0149745	TRUE
novel_118	44.7668	8.08519	2.40954	0.000440175	0.0029869	TRUE
novel_119	28.6477	7.20535	1.98166	0.012132	0.04287	TRUE
novel_145	29.2718	6.40223	1.87711	0.0106853	0.0399647	TRUE
novel_15	5813.44	1760.63	1.71718	1.08106e-06	1.6254e-05	TRUE
novel_150	1.39237	213.413	-7.29818	4.80061e-08	1.0365e-06	TRUE
novel_154	40.3161	1.84785	3.99183	1.96337e-05	0.000216884	TRUE
novel_173	0.285634	36.0136	-7.1013	6.99271e-09	1.8453e-07	TRUE
novel_174	8.44166	32.264	-1.83057	0.00358138	0.0158987	TRUE
novel_19	5567.02	2258.72	1.30163	4.41557e-05	0.000443037	TRUE
novel_191	0.9323	57.4647	-5.90813	4.61932e-15	2.74272e-13	TRUE
novel_2	14519.6	6184.93	1.23007	5.85081e-05	0.000555827	TRUE
novel_20	7078.92	2504.4	1.49577	7.30447e-08	1.50853e-06	TRUE
novel_22	3925.72	1858.88	1.07579	0.000248431	0.00196674	TRUE
novel_26	3798.15	1663.92	1.19052	6.87007e-07	1.08776e-05	TRUE
novel_278	2.47194	20.834	-3.00041	0.000127114	0.00105928	TRUE
novel_31	1623.56	909.176	0.830761	0.00228108	0.0119067	TRUE
novel_325	0.729373	58.4654	-6.43614	2.83034e-14	1.49379e-12	TRUE
novel_329	41.483	12.6281	1.73647	0.00246098	0.0124043	TRUE
novel_33	1833.81	1021.52	0.841356	0.000591983	0.00384241	TRUE
novel_34	1084.62	553.668	0.959834	0.00159922	0.00883288	TRUE
novel_340	4.34945	64.4498	-3.95367	3.01597e-07	4.93996e-06	TRUE
novel_360	27.4129	98.3297	-1.88549	9.25663e-06	0.000112741	TRUE
novel_378	12.8591	0.461962	3.91208	0.00511469	0.0213308	TRUE
novel_398	26.9065	0.923925	4.29819	0.00477538	0.0204352	TRUE
novel_48	715.441	402.717	0.803276	0.0142746	0.0491336	TRUE
novel_5	7983.63	3999.5	0.995108	0.00327181	0.0149434	TRUE
novel_52	47.0324	20.5484	1.3042	0.0121095	0.04287	TRUE
novel_6	6699.05	3000.08	1.15668	0.000419127	0.00291753	TRUE
novel_74	386.319	128.579	1.55062	1.02218e-05	0.000121384	TRUE
novel_8	8478.61	2283.63	1.88822	1.09501e-06	1.6254e-05	TRUE
novel_85	267.661	122.631	1.10373	0.000670464	0.00413598	TRUE
rno-let-7f-5p	29847.5	15029.3	0.989716	0.00138316	0.00782142	TRUE
rno-miR-101b-3p	6.66488	40.811	-2.43137	0.00042381	0.00291753	TRUE
rno-miR-103-3p	1336.73	2524.77	-0.919053	0.000108265	0.000979331	TRUE
rno-miR-106b-3p	275.346	552.174	-1.01042	0.000302229	0.0022431	TRUE
rno-miR-106b-5p	181.137	361.293	-0.992424	0.00376275	0.0165491	TRUE
rno-miR-124-3p	33.7204	3.45414	2.93013	0.000258046	0.00200938	TRUE
rno-miR-124-5p	11.1023	75.2853	-2.71681	3.86283e-09	1.3106e-07	TRUE
rno-miR-125b-2-3p	225.355	106.977	1.01739	0.00352017	0.0157744	TRUE
rno-miR-128-3p	425.822	876.274	-1.04147	0.000297074	0.0022431	TRUE
rno-miR-130b-3p	0.431198	8.63531	-4.38972	0.00173227	0.00935032	TRUE
rno-miR-130b-5p	5.51541	110.001	-4.29171	2.24235e-20	1.5216e-18	TRUE
rno-miR-132-5p	27.9661	69.3124	-1.21037	0.00517439	0.0213725	TRUE
rno-miR-135a-5p	140.064	18.6892	2.69568	6.59543e-09	1.84284e-07	TRUE
rno-miR-135b-5p	51.5081	12.0894	2.3542	0.000517369	0.0034132	TRUE
rno-miR-138-5p	1.15155	9.35026	-2.9244	0.0100878	0.0380293	TRUE
rno-miR-143-3p	640681	326968	0.970422	0.00111747	0.00639516	TRUE
rno-miR-143-5p	298.418	149.019	0.939572	0.00575701	0.023574	TRUE
rno-miR-148a-3p	228192	131062	0.800029	0.00504369	0.0213308	TRUE
rno-miR-148b-3p	1425.33	3253.68	-1.19334	4.10328e-06	5.40729e-05	TRUE
rno-miR-149-5p	90.3356	32.2412	1.37103	0.000961244	0.00570739	TRUE
rno-miR-150-5p	3.50327	33.0556	-3.10207	4.47701e-05	0.000443037	TRUE
rno-miR-151-3p	1510.88	891.879	0.749029	0.00859049	0.0334466	TRUE
rno-miR-15a-5p	29.2894	86.0217	-1.60902	0.000469229	0.00313921	TRUE
rno-miR-15b-3p	16.0298	70.9628	-2.09804	5.05282e-06	6.31603e-05	TRUE
rno-miR-15b-5p	119.219	894.564	-2.91566	7.09255e-28	1.68448e-25	TRUE
rno-miR-16-5p	1276.86	3768.12	-1.56286	1.85601e-11	7.34671e-10	TRUE
rno-miR-181a-1-3p	1035.47	355.854	1.51741	2.70506e-07	4.58894e-06	TRUE
rno-miR-181a-5p	1604.02	943.705	0.76563	0.0121841	0.04287	TRUE
rno-miR-181b-1-3p	23.8876	4.79595	1.97081	0.0130393	0.0455417	TRUE
rno-miR-181d-5p	68.6032	32.0436	1.11369	0.0110089	0.0405366	TRUE
rno-miR-18a-5p	42.2298	161.627	-1.91256	1.79125e-06	2.57831e-05	TRUE
rno-miR-191a-5p	1519.87	5641.77	-1.89199	1.66511e-13	7.19023e-12	TRUE
rno-miR-193b-3p	159.509	29.4808	2.41195	3.85501e-08	8.71965e-07	TRUE
rno-miR-199a-3p	3864.9	1407.27	1.4573	2.31684e-06	3.23677e-05	TRUE
rno-miR-199a-5p	6415.75	2936.63	1.12563	1.50024e-05	0.00016967	TRUE
rno-miR-19a-3p	6.60358	60.7653	-3.1471	1.28529e-07	2.54381e-06	TRUE
rno-miR-19b-3p	538.75	1449.77	-1.42524	0.000707076	0.00430591	TRUE
rno-miR-1b	2911.06	1008.98	1.52582	0.00759088	0.0300472	TRUE
rno-miR-200a-3p	414.857	70.9089	2.6006	0.000114926	0.000992545	TRUE
rno-miR-200b-3p	182.533	28.6777	2.60276	4.212e-06	5.40729e-05	TRUE
rno-miR-204-5p	593.866	290.732	1.01655	0.00511939	0.0213308	TRUE
rno-miR-20b-5p	82.9267	30.5369	1.53682	0.00253049	0.0124043	TRUE
rno-miR-211-5p	0.549711	12.2102	-4.43552	0.000118129	0.00100199	TRUE
rno-miR-214-3p	426.76	171.438	1.285	1.2026e-05	0.000139326	TRUE
rno-miR-217-5p	29.479	109.735	-1.94874	2.27751e-05	0.000240404	TRUE
rno-miR-219a-2-3p	2.15402	13.0574	-2.46917	0.0090335	0.0346041	TRUE
rno-miR-219b	2.15402	13.0574	-2.46917	0.0090335	0.0346041	TRUE
rno-miR-222-3p	70.6517	193.823	-1.38987	0.00243128	0.0124043	TRUE
rno-miR-24-3p	3312.27	1580.17	1.06378	2.13161e-05	0.000230117	TRUE
rno-miR-25-3p	769.935	2531.22	-1.72019	2.85086e-10	1.04166e-08	TRUE
rno-miR-26a-5p	33431.3	18425.6	0.859328	0.00294202	0.0137006	TRUE
rno-miR-26b-5p	2584.81	1338.69	0.949486	0.000189791	0.00152798	TRUE
rno-miR-296-3p	11.5981	50.5009	-2.14214	4.97278e-05	0.000482055	TRUE
rno-miR-29b-3p	105.465	401.221	-1.93047	1.69998e-07	3.22995e-06	TRUE
rno-miR-30c-2-3p	203.129	98.6938	1.00328	0.00279181	0.0131298	TRUE
rno-miR-3120	186.151	66.4624	1.43893	0.000112911	0.000992545	TRUE
rno-miR-340-3p	58.3596	134.377	-1.16937	0.000980314	0.00574875	TRUE
rno-miR-340-5p	899.787	1359.8	-0.600505	0.0138106	0.0478835	TRUE
rno-miR-342-3p	75.0213	177.324	-1.2079	0.000299429	0.0022431	TRUE
rno-miR-34b-3p	51.2095	2517.08	-5.62126	2.75631e-26	3.27311e-24	TRUE
rno-miR-34b-5p	8.14125	821.445	-6.6544	3.24569e-43	1.5417e-40	TRUE
rno-miR-34c-5p	4819.04	280257	-5.86187	7.90824e-25	7.51283e-23	TRUE
rno-miR-350	18.9435	53.3511	-1.4899	0.00232298	0.0119937	TRUE
rno-miR-3556a	209.461	387.664	-0.906576	0.00257435	0.0124043	TRUE
rno-miR-3557-3p	54.6068	17.4567	1.45522	0.00809542	0.0317795	TRUE
rno-miR-3557-5p	4272.34	2165.09	0.978344	0.00037621	0.0027101	TRUE
rno-miR-3570	1035.47	355.854	1.51741	2.70506e-07	4.58894e-06	TRUE
rno-miR-3587	105.465	400.253	-1.92686	1.79196e-07	3.27378e-06	TRUE
rno-miR-3592	22.5874	103.302	-2.2016	2.33086e-08	5.5358e-07	TRUE
rno-miR-3596d	27981.6	14185	0.979974	0.00151164	0.0084474	TRUE
rno-miR-363-3p	380.891	188.409	1.00317	0.00109111	0.00632046	TRUE
rno-miR-375-3p	35.4604	514.247	-3.86276	4.80763e-14	2.28362e-12	TRUE
rno-miR-376b-3p	17.8531	44.0334	-1.28663	0.0107826	0.0400135	TRUE
rno-miR-378a-3p	4271.87	2165.09	0.978183	0.000376561	0.0027101	TRUE
rno-miR-378a-5p	55.1745	17.4567	1.4697	0.0073323	0.0292676	TRUE
rno-miR-382-3p	22.7149	103.808	-2.20116	2.17688e-08	5.44221e-07	TRUE
rno-miR-382-5p	11.8549	47.432	-2.03395	6.75267e-05	0.000628925	TRUE
rno-miR-409a-3p	42.456	106.108	-1.27861	0.0018452	0.00984799	TRUE
rno-miR-409a-5p	13.0109	59.7858	-2.14792	0.000619635	0.00392435	TRUE
rno-miR-409b	42.456	104.084	-1.24665	0.00258533	0.0124043	TRUE
rno-miR-411-5p	163.838	48.1258	1.76187	0.000416578	0.00291753	TRUE
rno-miR-412-5p	1.39407	11.1541	-3.19401	0.00264381	0.0125581	TRUE
rno-miR-425-5p	191.587	2144.5	-3.48114	3.06884e-27	4.859e-25	TRUE
rno-miR-429	21.3869	2.44205	2.78527	0.00979323	0.0372143	TRUE
rno-miR-449a-5p	113.03	5214.67	-5.52871	2.01934e-23	1.59864e-21	TRUE
rno-miR-449c-5p	0.443739	16.1262	-5.09537	2.85891e-05	0.000295213	TRUE
rno-miR-450a-5p	8046.66	4294.13	0.903712	0.003154	0.0145451	TRUE
rno-miR-451-5p	945.643	2424.6	-1.36061	0.000168332	0.00137858	TRUE
rno-miR-452-5p	90.0083	34.7272	1.36155	0.000927543	0.005577	TRUE
rno-miR-493-3p	14.0741	75.649	-2.30336	0.000653909	0.00408693	TRUE
rno-miR-499-5p	38.6861	158.708	-2.04783	0.00258241	0.0124043	TRUE
rno-miR-503-5p	1452.64	799.015	0.848497	0.0119895	0.04287	TRUE
rno-miR-598-3p	782.625	1422.31	-0.868503	0.000598608	0.00384241	TRUE
rno-miR-708-3p	238.322	484.483	-1.03391	0.00219323	0.0115754	TRUE
rno-miR-7a-5p	2911.71	5865.6	-1.00806	0.00169794	0.00927039	TRUE
rno-miR-872-5p	2169.46	3863.22	-0.835594	0.00406982	0.0175742	TRUE
rno-miR-92b-3p	13.0839	42.3294	-1.76104	0.00253319	0.0124043	TRUE
rno-miR-93-5p	1255.6	3005.95	-1.25819	3.31701e-06	4.50166e-05	TRUE
rno-miR-96-5p	16.8307	60.4028	-1.74333	0.00399824	0.0174235	TRUE
rno-miR-99a-5p	30272.3	10692.4	1.50082	0.000109273	0.000979331	TRUE
rno-miR-99b-3p	149.35	76.5506	0.918642	0.0113882	0.0412931	TRUE
rno-miR-99b-5p	5867.91	3383.29	0.791909	0.00666532	0.0268307	TRUE
rno-miR-9a-3p	5.57277	19.7453	-1.9668	0.00642305	0.0260765	TRUE
rno-miR-9a-5p	503.915	1696.97	-1.74607	4.51342e-09	1.35724e-07	TRUE
rno-miR-9b-3p	502.476	1691.87	-1.74586	4.57177e-09	1.35724e-07	TRUE
novel_111	83.8197	44.3746	0.891431	0.0236971	0.0740534	FALSE
novel_121	55.4093	101.224	-0.805186	0.0854429	0.208828	FALSE
novel_129	61.4991	95.7455	-0.582769	0.111873	0.242646	FALSE
novel_140	14.3702	9.38292	0.516274	0.490089	0.660858	FALSE
novel_149	2.69995	12.5073	-2.29564	0.0171716	0.0574403	FALSE
novel_158	15.4993	5.18117	1.68283	0.113601	0.245276	FALSE
novel_159	5.83685	12.5073	-1.21314	0.130069	0.266304	FALSE
novel_161	12.5971	3.157	2.54893	0.0301604	0.0868254	FALSE
novel_166	1.88616	0	2.08858	0.420532	0.62035	FALSE
novel_176	8.69687	6.40217	0.90117	0.368338	0.568054	FALSE
novel_192	4.91512	13.6075	-1.34025	0.124937	0.260285	FALSE
novel_200	2.95356	3.3219	-0.444036	0.749397	0.846512	FALSE
novel_202	4.27565	5.97286	-0.453879	0.679224	0.802566	FALSE
novel_209	4.22011	0	3.24409	0.0947208	0.213975	FALSE
novel_211	1.11196	3.9161	-2.01435	0.223726	0.392825	FALSE
novel_221	0.759948	1.93601	-1.66429	0.430291	0.627829	FALSE
novel_225	1.01501	0.461962	0.248257	0.93044	0.962873	FALSE
novel_229	1.80019	0.506043	1.03156	0.640436	0.778637	FALSE
novel_231	2.04976	4.46616	-0.235091	0.889859	0.939296	FALSE
novel_232	0.540694	1.01209	-1.38652	0.621326	0.770473	FALSE
novel_237	0.6647	1.01209	-1.08504	0.687804	0.808681	FALSE
novel_24	3942.72	2586.23	0.604554	0.0285068	0.0841039	FALSE
novel_242	0.910743	1.01209	-0.629476	0.808065	0.884403	FALSE
novel_247	1.68873	0.506043	0.937979	0.664015	0.79549	FALSE
novel_260	0.840839	0.461962	-0.0182285	0.995172	0.995902	FALSE
novel_268	1.92223	3.6957	-1.16228	0.468933	0.655127	FALSE
novel_285	3.86798	4.2899	-0.410727	0.735817	0.836696	FALSE
novel_29	36.5649	69.5865	-0.832005	0.0894326	0.21132	FALSE
novel_3	22669.8	14452.1	0.64905	0.0555922	0.150893	FALSE
novel_30	593.77	368.712	0.66177	0.018894	0.0627598	FALSE
novel_300	11.857	26.895	-1.12955	0.0730074	0.187451	FALSE
novel_301	3.80315	6.86413	-0.52252	0.630688	0.775916	FALSE
novel_302	4.12838	4.12501	0.222001	0.854921	0.916676	FALSE
novel_308	59.5428	82.8204	-0.426567	0.253955	0.429283	FALSE
novel_320	0.571269	5.00485	-3.07941	0.0787336	0.197875	FALSE
novel_331	2.93894	1.42997	0.636447	0.6938	0.811788	FALSE
novel_332	3.06673	0	2.78731	0.190248	0.344053	FALSE
novel_338	1.83781	0.923925	0.435473	0.826105	0.893806	FALSE
novel_344	3.61997	10.1419	-1.39869	0.131862	0.268818	FALSE
novel_35	4642.07	2591.16	0.837716	0.0219116	0.0693866	FALSE
novel_350	1.54316	0	1.79561	0.502959	0.669958	FALSE
novel_351	0	2.23308	-3.7533	0.250817	0.427019	FALSE
novel_352	0.158105	3.41006	-4.68418	0.0301581	0.0868254	FALSE
novel_365	1.57544	1.93601	-0.589577	0.755054	0.847874	FALSE
novel_370	0.391606	0.923925	-1.76299	0.550899	0.711079	FALSE
novel_383	1.47496	0.506043	0.740019	0.776054	0.861275	FALSE
novel_384	34.5469	14.2344	1.26369	0.0274584	0.0831987	FALSE
novel_385	2.18475	4.46616	-0.685956	0.764746	0.856732	FALSE
novel_386	4.66908	0	3.3922	0.0688986	0.177863	FALSE
novel_389	22.3929	5.7313	2.05214	0.0153629	0.052499	FALSE
novel_4	2708.8	1883.18	0.519952	0.0899977	0.21132	FALSE
novel_401	6.87011	0	3.94723	0.0668215	0.173444	FALSE
novel_406	1.33645	0	1.59142	0.632168	0.775916	FALSE
novel_407	1.2936	0	1.53996	0.645297	0.781929	FALSE
novel_51	546.811	384.463	0.513449	0.0857293	0.208828	FALSE
novel_61	387.32	311.998	0.321134	0.333273	0.534813	FALSE
novel_63	470.823	299.811	0.642113	0.0256172	0.0785043	FALSE
novel_76	177.786	221.964	-0.270162	0.485018	0.660537	FALSE
novel_81	436.71	459.521	-0.066335	0.86904	0.925631	FALSE
novel_89	63.2055	43.5389	0.520755	0.229364	0.397619	FALSE
novel_94	108.155	70.7523	0.557573	0.140051	0.279514	FALSE
rno-let-7a-1-3p	44.8886	27.9398	0.559391	0.313526	0.513534	FALSE
rno-let-7a-2-3p	1.19285	2.81585	-1.44901	0.430889	0.627829	FALSE
rno-let-7a-5p	5305.66	4389.29	0.273225	0.352143	0.549006	FALSE
rno-let-7b-3p	15.5525	9.14136	0.689974	0.364418	0.565681	FALSE
rno-let-7b-5p	2174.01	1647.79	0.395375	0.148462	0.289409	FALSE
rno-let-7c-1-3p	5.15961	8.67939	-0.803847	0.392551	0.597634	FALSE
rno-let-7c-5p	7438.41	5537.14	0.424137	0.183567	0.33768	FALSE
rno-let-7d-3p	127.777	73.0198	0.729849	0.0924345	0.21132	FALSE
rno-let-7d-5p	438.559	316.794	0.464351	0.115819	0.245598	FALSE
rno-let-7e-3p	10.3605	4.75186	0.818146	0.39677	0.602061	FALSE
rno-let-7e-5p	698.575	418.987	0.716313	0.0199983	0.065633	FALSE
rno-let-7f-1-3p	4.14119	4.21317	0.172909	0.894226	0.941812	FALSE
rno-let-7f-2-3p	4.95642	1.42997	1.37038	0.324835	0.524818	FALSE
rno-let-7g-3p	3.04321	1.47405	0.654906	0.670171	0.797822	FALSE
rno-let-7g-5p	11235.9	9687.02	0.214017	0.484963	0.660537	FALSE
rno-let-7i-3p	30.8096	20.5044	0.488699	0.367991	0.568054	FALSE
rno-let-7i-5p	9044.88	7975	0.182614	0.567279	0.722274	FALSE
rno-miR-100-3p	4.35484	0.506043	2.31731	0.17816	0.33449	FALSE
rno-miR-100-5p	14209	11598.2	0.293293	0.223876	0.392825	FALSE
rno-miR-101a-3p	25921.3	20532.9	0.335747	0.256671	0.432335	FALSE
rno-miR-101a-5p	16.8542	6.31407	1.12041	0.180698	0.33528	FALSE
rno-miR-107-3p	127.483	180.159	-0.543989	0.106572	0.233279	FALSE
rno-miR-10a-3p	2.23673	0	2.32619	0.338327	0.53573	FALSE
rno-miR-10a-5p	1261.39	707.69	0.84826	0.0823465	0.204788	FALSE
rno-miR-10b-3p	57.9109	36.069	0.660699	0.142757	0.282539	FALSE
rno-miR-10b-5p	33073.2	25944.3	0.350735	0.224117	0.392825	FALSE
rno-miR-122-5p	12.8977	33.4082	-1.20374	0.167554	0.321186	FALSE
rno-miR-122b	8.93431	20.2627	-0.959425	0.259958	0.435468	FALSE
rno-miR-1247-3p	4.20927	0	3.24348	0.0886195	0.21132	FALSE
rno-miR-125a-3p	11.8837	3.45414	1.46581	0.139045	0.279514	FALSE
rno-miR-125a-5p	1011.52	661.642	0.611511	0.0831982	0.205829	FALSE
rno-miR-125b-1-3p	154.147	117.899	0.352879	0.335989	0.535554	FALSE
rno-miR-125b-5p	9139.15	5503.54	0.730902	0.0282437	0.0839234	FALSE
rno-miR-126a-3p	5302.31	5444.35	-0.0402459	0.883799	0.934977	FALSE
rno-miR-126a-5p	490.235	643.703	-0.407353	0.180383	0.33528	FALSE
rno-miR-126b	1.38506	1.89193	-0.779568	0.651384	0.787296	FALSE
rno-miR-127-3p	134.26	70.6657	0.943094	0.0985814	0.219502	FALSE
rno-miR-127-5p	9.71065	5.09301	1.0193	0.380874	0.581721	FALSE
rno-miR-128-1-5p	5.92308	5.89619	-0.252609	0.803893	0.881868	FALSE
rno-miR-129-1-3p	2.45769	0.461962	1.52278	0.447018	0.632597	FALSE
rno-miR-129-2-3p	2.45769	0.461962	1.52278	0.447018	0.632597	FALSE
rno-miR-129-5p	22.6077	27.7862	-0.0755896	0.910601	0.950628	FALSE
rno-miR-1298	15.985	3.45414	1.8815	0.0441264	0.121259	FALSE
rno-miR-1306-3p	0.950335	2.69504	-0.81393	0.658524	0.793906	FALSE
rno-miR-1306-5p	1.87362	3.20108	-0.30898	0.840242	0.902975	FALSE
rno-miR-130a-3p	39.854	17.3473	1.25619	0.0204185	0.0659783	FALSE
rno-miR-130a-5p	3.07026	0.968005	1.14199	0.484014	0.660537	FALSE
rno-miR-132-3p	50.8852	63.5043	-0.188741	0.675617	0.801526	FALSE
rno-miR-133a-5p	2.56196	1.01209	0.843743	0.663886	0.79549	FALSE
rno-miR-133b-3p	7.44164	2.23308	2.99712	0.101182	0.222507	FALSE
rno-miR-135a-3p	7.66212	1.93601	1.61391	0.174491	0.331533	FALSE
rno-miR-136-3p	22.5953	22.4729	0.116259	0.870438	0.925631	FALSE
rno-miR-136-5p	3.93447	5.13709	-0.293537	0.79669	0.878023	FALSE
rno-miR-139-3p	1.94378	1.01209	0.454752	0.813984	0.886794	FALSE
rno-miR-139-5p	88.6383	48.0818	0.876625	0.0249566	0.0773392	FALSE
rno-miR-1-3p	1.57897	0	1.83439	0.504937	0.669958	FALSE
rno-miR-140-3p	2838.72	3684.18	-0.37587	0.120581	0.253435	FALSE
rno-miR-140-5p	182.54	256.644	-0.495368	0.0915068	0.21132	FALSE
rno-miR-141-3p	14.7519	8.42634	0.979445	0.351221	0.549006	FALSE
rno-miR-142-3p	30.148	27.5775	0.0613152	0.9098	0.950628	FALSE
rno-miR-142-5p	61.3629	73.2268	-0.255752	0.513824	0.676084	FALSE
rno-miR-144-3p	15.9415	26.554	-0.836179	0.190497	0.344053	FALSE
rno-miR-144-5p	8.26059	18.9422	-1.25749	0.0994848	0.219792	FALSE
rno-miR-145-3p	267.401	142.768	0.879316	0.0298945	0.0868254	FALSE
rno-miR-145-5p	2838.3	3199.87	-0.17189	0.504613	0.669958	FALSE
rno-miR-146a-5p	750.996	763.495	-0.00982589	0.973185	0.98145	FALSE
rno-miR-146b-5p	11673.2	14517.1	-0.313916	0.20596	0.366408	FALSE
rno-miR-148a-5p	1601.11	1096.34	0.551941	0.0355772	0.0994069	FALSE
rno-miR-148b-5p	22.9177	40.7883	-0.835829	0.0743397	0.189846	FALSE
rno-miR-151-5p	119.443	125.447	-0.0763427	0.816822	0.88785	FALSE
rno-miR-152-3p	811.461	527.631	0.602986	0.0299863	0.0868254	FALSE
rno-miR-152-5p	9.54828	5.43416	1.51179	0.171999	0.328111	FALSE
rno-miR-154-3p	1.05081	2.23308	0.106514	0.964679	0.979108	FALSE
rno-miR-154-5p	0.285634	1.98009	-3.08412	0.179588	0.33528	FALSE
rno-miR-15a-3p	0	1.51813	-4.62234	0.20222	0.361107	FALSE
rno-miR-16-3p	3.45989	14.5641	-2.0908	0.0161791	0.0547273	FALSE
rno-miR-17-1-3p	1.64913	1.89193	-0.530771	0.750277	0.846512	FALSE
rno-miR-17-5p	442.685	280.81	0.628138	0.0307097	0.087874	FALSE
rno-miR-181b-5p	141.622	85.042	0.776253	0.0327532	0.0920577	FALSE
rno-miR-181c-3p	29.3776	14.0907	0.903029	0.164502	0.317635	FALSE
rno-miR-181c-5p	32.4216	15.0261	1.06986	0.0599703	0.161852	FALSE
rno-miR-182	51.9956	69.6649	-0.334591	0.563248	0.72114	FALSE
rno-miR-183-5p	66.4415	92.523	-0.37792	0.48209	0.660537	FALSE
rno-miR-1839-3p	14.1349	12.0013	0.109305	0.875679	0.928455	FALSE
rno-miR-1839-5p	514.265	725.182	-0.50306	0.064477	0.171126	FALSE
rno-miR-184	4.51268	15.8732	-1.53321	0.0961095	0.21534	FALSE
rno-miR-1843a-5p	72.3516	76.957	-0.146942	0.715837	0.825297	FALSE
rno-miR-1843b-3p	15.9045	33.8475	-1.18351	0.0250742	0.0773392	FALSE
rno-miR-1843b-5p	184.937	217.329	-0.278837	0.416814	0.62035	FALSE
rno-miR-185-5p	127.99	114.895	0.134024	0.719711	0.825756	FALSE
rno-miR-186-5p	330.182	284.209	0.204703	0.444814	0.632597	FALSE
rno-miR-187-3p	9.94522	10.8129	-0.230586	0.773732	0.860709	FALSE
rno-miR-188-5p	6.29483	1.93601	1.34081	0.284786	0.468073	FALSE
rno-miR-18a-3p	1.80724	2.9481	-0.959861	0.515291	0.676142	FALSE
rno-miR-190a-5p	8.18073	13.4313	-0.82164	0.323664	0.524711	FALSE
rno-miR-192-5p	751.65	816.236	-0.122457	0.752226	0.8467	FALSE
rno-miR-193a-3p	5.08747	1.89193	1.06186	0.434687	0.6284	FALSE
rno-miR-193b-5p	3.05222	0	2.78072	0.185546	0.33768	FALSE
rno-miR-194-5p	152.173	246.481	-0.707226	0.0311976	0.0887357	FALSE
rno-miR-195-5p	318.773	368.231	-0.234292	0.433344	0.6284	FALSE
rno-miR-196a-5p	14.2554	7.89744	0.604959	0.534513	0.695598	FALSE
rno-miR-196b-5p	12.2653	12.837	0.0870493	0.917339	0.955287	FALSE
rno-miR-200a-5p	20.2227	11.6714	1.31678	0.235438	0.406665	FALSE
rno-miR-200b-5p	0.980909	0.923925	-0.464002	0.83776	0.902349	FALSE
rno-miR-200c-3p	42.3806	23.0345	0.92411	0.129383	0.266048	FALSE
rno-miR-202-5p	6763.98	6336.14	0.0929235	0.705865	0.819769	FALSE
rno-miR-203a-3p	351.884	381.488	-0.129833	0.666537	0.79549	FALSE
rno-miR-203a-5p	6.65037	17.1383	-1.20323	0.115063	0.245598	FALSE
rno-miR-203b-3p	6.96658	18.1063	-1.23874	0.0891494	0.21132	FALSE
rno-miR-203b-5p	307.152	301.615	0.0123091	0.967139	0.979512	FALSE
rno-miR-204-3p	2.59594	2.39797	-0.181345	0.900932	0.946776	FALSE
rno-miR-205	5.98605	4.54289	0.53	0.676657	0.801526	FALSE
rno-miR-208b-3p	2.31042	0	2.37307	0.402273	0.604683	FALSE
rno-miR-20a-5p	748.663	1020.62	-0.436763	0.0988916	0.219502	FALSE
rno-miR-210-3p	45.4956	59.368	-0.325525	0.441503	0.631668	FALSE
rno-miR-212-3p	2.10189	1.47405	0.124378	0.940108	0.96909	FALSE
rno-miR-212-5p	1.80371	3.66305	-0.713358	0.614081	0.768919	FALSE
rno-miR-21-3p	1.8646	2.90402	-0.878538	0.569117	0.722274	FALSE
rno-miR-21-5p	61402.2	80934.6	-0.398384	0.0891058	0.21132	FALSE
rno-miR-216a-3p	2.91045	6.43482	-1.15305	0.329573	0.530668	FALSE
rno-miR-216a-5p	8.97007	11.6601	-0.613084	0.454743	0.639062	FALSE
rno-miR-216b-5p	1.2127	0.923925	-0.169148	0.941544	0.96909	FALSE
rno-miR-218a-5p	1383.04	2060.69	-0.575361	0.0904052	0.21132	FALSE
rno-miR-218b	1215.15	1747.29	-0.52469	0.140046	0.279514	FALSE
rno-miR-219a-5p	7.54516	13.8165	-0.876011	0.261058	0.435468	FALSE
rno-miR-221-3p	74.6409	135.05	-0.770264	0.0921676	0.21132	FALSE
rno-miR-221-5p	31.3074	66.6613	-0.941853	0.0657872	0.172279	FALSE
rno-miR-223-3p	14.7437	32.9788	-0.925097	0.161947	0.31398	FALSE
rno-miR-223-5p	2.39654	1.89193	-0.00794292	0.995902	0.995902	FALSE
rno-miR-22-3p	3783.96	3218.85	0.231357	0.401424	0.604683	FALSE
rno-miR-224-3p	1.62405	0	1.8729	0.486122	0.660537	FALSE
rno-miR-224-5p	45.0825	29.4808	0.591238	0.245148	0.421903	FALSE
rno-miR-22-5p	121.318	108.318	0.107195	0.767778	0.858105	FALSE
rno-miR-23a-3p	452.521	455.506	-0.0283353	0.919087	0.955287	FALSE
rno-miR-23b-3p	596.566	530.295	0.152542	0.570216	0.722274	FALSE
rno-miR-23b-5p	0.819281	0.506043	-0.118804	0.972267	0.98145	FALSE
rno-miR-24-1-5p	20.0368	17.6444	0.353405	0.580386	0.731256	FALSE
rno-miR-24-2-5p	8.32879	11.2863	-0.3781	0.640942	0.778637	FALSE
rno-miR-27a-3p	453.509	317.87	0.496621	0.129276	0.266048	FALSE
rno-miR-27a-5p	41.1297	34.0677	0.382736	0.435601	0.6284	FALSE
rno-miR-27b-3p	13482.3	8127.97	0.728667	0.0209811	0.0673379	FALSE
rno-miR-27b-5p	40.24	23.2206	0.749717	0.185138	0.33768	FALSE
rno-miR-28-3p	477.607	373.753	0.336808	0.261281	0.435468	FALSE
rno-miR-28-5p	165.074	93.3575	0.77647	0.0235101	0.0739556	FALSE
rno-miR-298-5p	8.23157	20.284	-1.37892	0.0441638	0.121259	FALSE
rno-miR-299a-5p	0.632419	2.23308	-0.704191	0.799173	0.87872	FALSE
rno-miR-29a-3p	2152.31	3086.26	-0.521766	0.0419277	0.116466	FALSE
rno-miR-29a-5p	12.4855	14.058	-0.186987	0.782569	0.866481	FALSE
rno-miR-29b-5p	1.78568	0.461962	1.06888	0.61965	0.770473	FALSE
rno-miR-29c-3p	24.1031	25.8619	-0.248869	0.693865	0.811788	FALSE
rno-miR-29c-5p	29.9289	49.941	-0.654898	0.167693	0.321186	FALSE
rno-miR-301a-3p	3.40776	4.37806	-0.607936	0.622866	0.770473	FALSE
rno-miR-301a-5p	4.58637	2.90402	0.359303	0.771044	0.859732	FALSE
rno-miR-3064-3p	1.57021	0.506043	0.829699	0.709441	0.821914	FALSE
rno-miR-3064-5p	1.55767	0	1.80869	0.509664	0.673142	FALSE
rno-miR-3065-3p	0.862397	1.89193	-1.44526	0.486711	0.660537	FALSE
rno-miR-3065-5p	7.46613	4.84003	0.347892	0.736292	0.836696	FALSE
rno-miR-3068-3p	2.96258	0.923925	1.11654	0.543796	0.705746	FALSE
rno-miR-3068-5p	1.84683	1.42997	-0.0397052	0.981413	0.987651	FALSE
rno-miR-3072	2.91397	6.31407	-1.34768	0.252056	0.427595	FALSE
rno-miR-3074	17.353	14.6963	0.514275	0.481439	0.660537	FALSE
rno-miR-30a-3p	631.878	371.287	0.737922	0.0211949	0.0675676	FALSE
rno-miR-30a-5p	26835.4	21687.9	0.307457	0.22701	0.396053	FALSE
rno-miR-30b-5p	1926.8	1942.61	-0.0129435	0.962764	0.979108	FALSE
rno-miR-30c-1-3p	27.4937	20.328	0.337384	0.548091	0.709382	FALSE
rno-miR-30c-5p	5761.72	5598.99	0.0426704	0.871067	0.925631	FALSE
rno-miR-30d-3p	62.1845	48.841	0.213032	0.665065	0.79549	FALSE
rno-miR-30d-5p	16098.1	12443.6	0.372337	0.177648	0.33449	FALSE
rno-miR-30e-3p	1525.58	1474.43	0.0446558	0.860379	0.92045	FALSE
rno-miR-30e-5p	5598.61	6559.91	-0.226921	0.371961	0.571785	FALSE
rno-miR-31a-3p	4.29524	10.4832	-1.37202	0.141424	0.281073	FALSE
rno-miR-31a-5p	18.4913	30.0194	-0.544612	0.33474	0.535359	FALSE
rno-miR-31b	3.47793	4.63105	-0.260313	0.825445	0.893806	FALSE
rno-miR-320-3p	418.082	335.382	0.302595	0.282094	0.465258	FALSE
rno-miR-322-3p	7.48427	8.38226	0.0499767	0.955325	0.97703	FALSE
rno-miR-322-5p	14737.9	12510.2	0.235588	0.375194	0.574895	FALSE
rno-miR-323-3p	0.422181	3.70713	-2.87328	0.0950501	0.213975	FALSE
rno-miR-32-3p	16.2565	12.2869	0.264701	0.696005	0.81229	FALSE
rno-miR-324-3p	1.89165	1.38589	0.0388722	0.983612	0.987771	FALSE
rno-miR-324-5p	8.1525	13.5634	-0.583102	0.448811	0.632597	FALSE
rno-miR-325-3p	1.53062	1.01209	0.109544	0.957092	0.97703	FALSE
rno-miR-32-5p	137.981	110.519	0.272284	0.499107	0.669705	FALSE
rno-miR-328a-3p	139.809	223.95	-0.723958	0.0781687	0.197501	FALSE
rno-miR-330-3p	3.37366	3.9161	-0.465675	0.711753	0.822585	FALSE
rno-miR-330-5p	16.5294	17.6884	0.0732516	0.909716	0.950628	FALSE
rno-miR-331-3p	7.73581	18.0297	-1.18702	0.0948382	0.213975	FALSE
rno-miR-33-3p	6.3126	6.65522	-0.0616333	0.951184	0.975837	FALSE
rno-miR-335	37.9716	33.5062	0.128753	0.79135	0.874166	FALSE
rno-miR-337-3p	0.580286	1.42997	-1.70393	0.418616	0.62035	FALSE
rno-miR-338-3p	7.46613	4.84003	0.347892	0.736292	0.836696	FALSE
rno-miR-338-5p	0.72585	1.89193	-1.69691	0.420495	0.62035	FALSE
rno-miR-339-3p	111.932	63.8	0.727837	0.0649154	0.171305	FALSE
rno-miR-339-5p	145.218	161.318	-0.158299	0.606833	0.762555	FALSE
rno-miR-341	16.9993	6.99637	1.59019	0.144336	0.284481	FALSE
rno-miR-342-5p	2.74151	3.9161	-0.759013	0.562441	0.72114	FALSE
rno-miR-34a-3p	1.27556	1.47405	-0.591474	0.746625	0.846413	FALSE
rno-miR-34a-5p	456.903	607.145	-0.420698	0.181713	0.33585	FALSE
rno-miR-3548	18.5089	9.43836	1.61325	0.145541	0.28567	FALSE
rno-miR-3553	66.4415	92.523	-0.37792	0.48209	0.660537	FALSE
rno-miR-3556b	23.9756	25.8619	-0.256731	0.684455	0.80674	FALSE
rno-miR-3560	0	2.23308	-3.7533	0.250817	0.427019	FALSE
rno-miR-3571	1.57897	0	1.83439	0.504937	0.669958	FALSE
rno-miR-3574	45.4956	59.368	-0.325525	0.441503	0.631668	FALSE
rno-miR-3578	8.16856	20.2839	-1.24055	0.0918518	0.21132	FALSE
rno-miR-3585-5p	615.812	601.009	0.0270276	0.930339	0.962873	FALSE
rno-miR-3586-3p	119.729	125.953	-0.0793672	0.810176	0.884675	FALSE
rno-miR-3588	8651.32	5264.38	0.715818	0.0318436	0.090034	FALSE
rno-miR-3589	24.278	33.4295	-0.460162	0.339484	0.53573	FALSE
rno-miR-3590-3p	3.07026	0.968005	1.14199	0.484014	0.660537	FALSE
rno-miR-3590-5p	39.854	17.3473	1.25619	0.0204185	0.0659783	FALSE
rno-miR-3596a	5281.98	4369.82	0.273138	0.35252	0.549006	FALSE
rno-miR-3596b	438.559	316.794	0.464351	0.115819	0.245598	FALSE
rno-miR-3596c	696.098	418.019	0.714525	0.0200353	0.065633	FALSE
rno-miR-361-3p	32.5558	27.6541	0.362499	0.517624	0.677331	FALSE
rno-miR-361-5p	43.5628	34.2001	0.257666	0.615135	0.768919	FALSE
rno-miR-363-5p	4.16616	0	3.22959	0.0925358	0.21132	FALSE
rno-miR-365-3p	36.3506	26.1914	0.725043	0.19648	0.353515	FALSE
rno-miR-369-3p	8.58173	19.8661	-1.29032	0.0644876	0.171126	FALSE
rno-miR-369-5p	8.16856	20.2839	-1.24055	0.0918518	0.21132	FALSE
rno-miR-370-3p	10.3106	22.9463	-0.983609	0.185425	0.33768	FALSE
rno-miR-374-5p	6.05766	18.0182	-1.45577	0.0660099	0.172279	FALSE
rno-miR-376a-3p	0.519136	2.73912	-1.76804	0.404878	0.606679	FALSE
rno-miR-376c-5p	0.443739	1.93601	-2.44087	0.263654	0.437888	FALSE
rno-miR-377-3p	1.70127	2.35389	-0.763126	0.637211	0.778637	FALSE
rno-miR-379-3p	0.158105	2.69504	-3.57921	0.148665	0.289409	FALSE
rno-miR-379-5p	96.35	69.6421	0.553152	0.227626	0.396053	FALSE
rno-miR-381-3p	4.82915	0.461962	2.49844	0.139997	0.279514	FALSE
rno-miR-410-3p	31.5487	40.0407	-0.345934	0.526212	0.686677	FALSE
rno-miR-411-3p	0.813788	0.968005	-0.761499	0.723831	0.828481	FALSE
rno-miR-421-3p	0.540694	2.73912	-1.72738	0.41576	0.62035	FALSE
rno-miR-423-3p	386.5	347.811	0.153539	0.639994	0.778637	FALSE
rno-miR-423-5p	303.068	362.007	-0.259989	0.425197	0.62336	FALSE
rno-miR-431	2.94284	5.09301	-0.737536	0.631403	0.775916	FALSE
rno-miR-450b-5p	14617	9585.42	0.60778	0.0274993	0.0831987	FALSE
rno-miR-452-3p	4.9061	1.47405	1.33649	0.351605	0.549006	FALSE
rno-miR-455-3p	18.9245	13.343	0.675884	0.32284	0.524711	FALSE
rno-miR-455-5p	70.5285	95.0403	-0.405047	0.271204	0.448857	FALSE
rno-miR-466b-3p	0	2.73912	-4.63394	0.0855556	0.208828	FALSE
rno-miR-484	23.5328	33.232	-0.386773	0.475457	0.660537	FALSE
rno-miR-485-3p	2.21138	4.58697	-0.915899	0.490047	0.660858	FALSE
rno-miR-485-5p	3.9039	12.0339	-1.61092	0.0751719	0.190945	FALSE
rno-miR-486	22.1295	39.6995	-0.881304	0.0639958	0.171126	FALSE
rno-miR-487b-3p	1.06362	2.69504	-0.73145	0.719334	0.825756	FALSE
rno-miR-488-3p	20.751	19.0303	0.0427717	0.942567	0.96909	FALSE
rno-miR-490-3p	1.49834	8.59123	-2.59492	0.0282689	0.0839234	FALSE
rno-miR-493-5p	3.01471	9.72406	-1.62102	0.13824	0.279514	FALSE
rno-miR-494-3p	2.6644	7.66724	-1.09724	0.422693	0.621607	FALSE
rno-miR-495	84.3079	60.6657	0.528886	0.17564	0.332386	FALSE
rno-miR-496-3p	4.2073	14.311	-1.66546	0.0512795	0.139987	FALSE
rno-miR-497-5p	99.7183	77.7487	0.294854	0.436572	0.6284	FALSE
rno-miR-501-3p	0	2.23308	-3.7533	0.250817	0.427019	FALSE
rno-miR-505-3p	24.278	33.4295	-0.460162	0.339484	0.53573	FALSE
rno-miR-505-5p	1.38153	0	1.63772	0.55673	0.716658	FALSE
rno-miR-532-3p	18.5508	6.40223	1.24109	0.127881	0.265255	FALSE
rno-miR-532-5p	1.65463	4.08093	-1.12257	0.461487	0.646627	FALSE
rno-miR-542-3p	4250.49	2515.92	0.752345	0.0162454	0.0547273	FALSE
rno-miR-542-5p	76.345	38.237	0.857371	0.0797101	0.199275	FALSE
rno-miR-543-3p	23.6947	14.5314	0.839825	0.200643	0.359643	FALSE
rno-miR-582-5p	1.83781	0.506043	1.0601	0.617775	0.770192	FALSE
rno-miR-592	1.13901	9.09721	-2.65992	0.02773	0.0833654	FALSE
rno-miR-652-3p	53.9707	44.7044	0.245481	0.56679	0.722274	FALSE
rno-miR-664-2-5p	8.98432	6.01694	0.608021	0.510171	0.673142	FALSE
rno-miR-671	0.677241	3.157	-1.80421	0.321491	0.524711	FALSE
rno-miR-672-5p	13.6944	9.21809	0.303652	0.699333	0.814174	FALSE
rno-miR-708-5p	40.6797	68.1798	-0.804493	0.118397	0.24995	FALSE
rno-miR-758-3p	1.36179	8.63525	-2.39772	0.0896038	0.21132	FALSE
rno-miR-7a-1-3p	12.5265	15.1028	-0.407253	0.576194	0.727905	FALSE
rno-miR-872-3p	53.565	31.7906	0.708018	0.114645	0.245598	FALSE
rno-miR-873-5p	6.25706	5.64314	0.217708	0.827947	0.893806	FALSE
rno-miR-874-3p	28.9485	14.5641	0.966179	0.124297	0.260093	FALSE
rno-miR-877	20.2411	13.0134	0.499629	0.447731	0.632597	FALSE
rno-miR-92a-3p	959.748	952.738	0.0132319	0.958518	0.97703	FALSE
rno-miR-93-3p	3.32532	8.93238	-1.26965	0.206808	0.366544	FALSE
rno-miR-935	1.24851	5.55498	-2.10008	0.110213	0.240142	FALSE
rno-miR-98-5p	331.268	266.336	0.29218	0.397994	0.602061	FALSE
rno-miR-9b-5p	0.85338	1.84785	-1.4363	0.491122	0.660858	FALSE
novel_106	0	0	NA	NA	NA	NA
novel_141	0	0	NA	NA	NA	NA
novel_144	0.316209	0	-0.511973	0.898787	NA	NA
novel_207	0.12753	0	-1.56045	0.702151	NA	NA
novel_208	0.896495	0	1.00624	0.7639	NA	NA
novel_216	0	0	NA	NA	NA	NA
novel_227	0.768965	0.506043	-0.222165	0.941554	NA	NA
novel_228	0	0	NA	NA	NA	NA
novel_230	0	0	NA	NA	NA	NA
novel_239	0	0	NA	NA	NA	NA
novel_243	0.12753	0	-1.56045	0.702151	NA	NA
novel_246	0.136547	0	-1.56045	0.702151	NA	NA
novel_248	0	0	NA	NA	NA	NA
novel_257	0	0	NA	NA	NA	NA
novel_271	0.158105	0	-1.56045	0.702151	NA	NA
novel_272	0.136547	0	-1.56045	0.702151	NA	NA
novel_281	0	0	NA	NA	NA	NA
novel_286	0	0	NA	NA	NA	NA
novel_295	0	0	NA	NA	NA	NA
novel_309	0	0	NA	NA	NA	NA
novel_314	0	0	NA	NA	NA	NA
novel_324	0	0	NA	NA	NA	NA
novel_327	0	0	NA	NA	NA	NA
novel_328	0.984433	0	1.14694	0.755398	NA	NA
novel_336	0.136547	0	-1.56045	0.702151	NA	NA
novel_347	0	0	NA	NA	NA	NA
novel_348	0.316209	0	-0.511973	0.898787	NA	NA
novel_349	0.822805	0.461962	-0.0467496	0.985827	NA	NA
novel_358	1.2881	0	1.53309	0.591892	NA	NA
novel_361	0.158105	0	-1.56045	0.702151	NA	NA
novel_363	0.409641	0	-0.113334	0.977379	NA	NA
novel_366	0.686258	0.506043	-0.365706	0.892007	NA	NA
novel_372	0.72585	0	0.705113	0.858611	NA	NA
novel_375	0.646666	0	0.548456	0.889956	NA	NA
novel_376	0.79223	0	0.838703	0.832002	NA	NA
novel_380	0.822805	0	0.890887	0.793304	NA	NA
novel_382	0	0	NA	NA	NA	NA
novel_388	0	0	NA	NA	NA	NA
novel_392	0.316209	0	-0.511973	0.898787	NA	NA
novel_396	0.413164	0.461962	-1.04102	0.760516	NA	NA
novel_404	0.391606	0	-0.172279	0.965651	NA	NA
novel_405	0	0	NA	NA	NA	NA
novel_92	0.136547	0	-1.56045	0.702151	NA	NA
novel_99	0	0.506043	-3.52989	0.384486	NA	NA
rno-miR-101b-5p	0.136547	0.506043	-2.56812	0.526924	NA	NA
rno-miR-107-5p	0.12753	0.506043	-2.56812	0.526924	NA	NA
rno-miR-133a-3p	91.7042	18.4916	2.32748	NA	NA	NA
rno-miR-133b-5p	0.158105	0	-1.56045	0.702151	NA	NA
rno-miR-133c	91.5461	18.4916	2.325	NA	NA	NA
rno-miR-135b-3p	0.686258	0	0.628964	0.862719	NA	NA
rno-miR-137-3p	0.540694	0	0.286382	0.94257	NA	NA
rno-miR-138-1-3p	0	0	NA	NA	NA	NA
rno-miR-141-5p	0.549711	0	0.308658	0.938095	NA	NA
rno-miR-146a-3p	0	0	NA	NA	NA	NA
rno-miR-153-3p	0.285634	0.923925	-2.24318	0.466429	NA	NA
rno-miR-155-5p	0.158105	0	-1.56045	0.702151	NA	NA
rno-miR-183-3p	0.285634	0	-0.64225	0.873571	NA	NA
rno-miR-188-3p	0.431198	0.506043	-1.05145	0.752545	NA	NA
rno-miR-192-3p	0	0	NA	NA	NA	NA
rno-miR-194-3p	0	0	NA	NA	NA	NA
rno-miR-196a-3p	0.391606	0	-0.172279	0.965651	NA	NA
rno-miR-196b-3p	0.12753	1.01209	-3.23633	0.36287	NA	NA
rno-miR-19b-1-5p	0.316209	0.968005	-2.16507	0.474747	NA	NA
rno-miR-206-3p	180.459	352.593	-0.959706	NA	NA	NA
rno-miR-208b-5p	0.632419	0	0.498043	0.900066	NA	NA
rno-miR-214-5p	0.53717	0	0.27844	0.944165	NA	NA
rno-miR-218a-1-3p	0.12753	0	-1.56045	0.702151	NA	NA
rno-miR-218a-2-3p	0.158105	0	-1.56045	0.702151	NA	NA
rno-miR-222-5p	0.285634	0	-0.64225	0.873571	NA	NA
rno-miR-26a-3p	0.549711	0	0.308658	0.938095	NA	NA
rno-miR-291a-3p	0	0	NA	NA	NA	NA
rno-miR-291a-5p	0	0	NA	NA	NA	NA
rno-miR-299b-3p	0.158105	0	-1.56045	0.702151	NA	NA
rno-miR-300-3p	0.12753	0	-1.56045	0.702151	NA	NA
rno-miR-300-5p	0	0.461962	-3.46001	0.394512	NA	NA
rno-miR-3084a-5p	0.136547	0	-1.56045	0.702151	NA	NA
rno-miR-3084b-5p	0.136547	0	-1.56045	0.702151	NA	NA
rno-miR-3085	0.12753	0	-1.56045	0.702151	NA	NA
rno-miR-320-5p	0	0	NA	NA	NA	NA
rno-miR-325-5p	0.391606	0	-0.172279	0.965651	NA	NA
rno-miR-326-3p	0.774196	0.461962	-0.12684	0.966849	NA	NA
rno-miR-33-5p	0.686258	0	0.628964	0.862719	NA	NA
rno-miR-337-5p	0.136547	0	-1.56045	0.702151	NA	NA
rno-miR-345-3p	0	0	NA	NA	NA	NA
rno-miR-3473	0.905512	0	1.02176	0.788929	NA	NA
rno-miR-34c-3p	0	0.506043	-3.52989	0.384486	NA	NA
rno-miR-351-5p	0	0.968005	-4.15772	0.263586	NA	NA
rno-miR-3544	1.08517	0	1.28147	0.723872	NA	NA
rno-miR-3576	0.716833	0	0.687399	0.847972	NA	NA
rno-miR-362-5p	0	0	NA	NA	NA	NA
rno-miR-365-5p	0	0	NA	NA	NA	NA
rno-miR-370-5p	0	0	NA	NA	NA	NA
rno-miR-376a-5p	0	0.923925	-4.11489	0.306841	NA	NA
rno-miR-377-5p	0.158105	0	-1.56045	0.702151	NA	NA
rno-miR-378b	0.413164	0	-0.103416	0.979355	NA	NA
rno-miR-381-5p	0	0.461962	-3.46001	0.394512	NA	NA
rno-miR-384-3p	0.695275	0.506043	-0.349539	0.897716	NA	NA
rno-miR-384-5p	1.08688	0	1.29329	0.673657	NA	NA
rno-miR-410-5p	0	0	NA	NA	NA	NA
rno-miR-412-3p	0.285634	0	-0.64225	0.873571	NA	NA
rno-miR-433-3p	0.632419	0.461962	-0.441971	0.90363	NA	NA
rno-miR-433-5p	0.316209	0	-0.511973	0.898787	NA	NA
rno-miR-448-3p	0.698799	0.506043	-0.347982	0.908634	NA	NA
rno-miR-450a-3p	0	0	NA	NA	NA	NA
rno-miR-466b-2-3p	0.158105	0	-1.56045	0.702151	NA	NA
rno-miR-466c-5p	0	0	NA	NA	NA	NA
rno-miR-483-5p	0.6647	0.506043	-0.411824	0.892753	NA	NA
rno-miR-488-5p	0	0	NA	NA	NA	NA
rno-miR-490-5p	0	1.01209	-4.1979	0.296745	NA	NA
rno-miR-494-5p	0	0	NA	NA	NA	NA
rno-miR-496-5p	0.136547	0	-1.56045	0.702151	NA	NA
rno-miR-497-3p	0	0	NA	NA	NA	NA
rno-miR-499-3p	0	0.506043	-3.52989	0.384486	NA	NA
rno-miR-500-5p	0.136547	0	-1.56045	0.702151	NA	NA
rno-miR-539-5p	0.716833	0	0.687399	0.847972	NA	NA
rno-miR-544-5p	0.158105	0	-1.56045	0.702151	NA	NA
rno-miR-547-3p	0.707816	0	0.670221	0.852332	NA	NA
rno-miR-551b-3p	0	0	NA	NA	NA	NA
rno-miR-582-3p	0	0.968005	-4.15772	0.263586	NA	NA
rno-miR-598-5p	0.316209	0.968005	-2.16507	0.474747	NA	NA
rno-miR-615	0.136547	0	-1.56045	0.702151	NA	NA
rno-miR-6320	0.12753	0.506043	-2.56812	0.526924	NA	NA
rno-miR-668	0	0	NA	NA	NA	NA
rno-miR-674-3p	0	0	NA	NA	NA	NA
rno-miR-760-3p	0.53717	0	0.27844	0.944165	NA	NA
rno-miR-770-3p	0	0	NA	NA	NA	NA
rno-miR-7b	0.25506	0.923925	-2.37138	0.498969	NA	NA
rno-miR-802-5p	0.443739	0	-0.00953029	0.998095	NA	NA
rno-miR-874-5p	0	0	NA	NA	NA	NA
rno-miR-878	0	0	NA	NA	NA	NA
rno-miR-92b-5p	0	1.01209	-4.1979	0.296745	NA	NA
rno-miR-96-3p	0.25506	0.461962	-1.71964	0.66975	NA	NA
rno-miR-98-3p	0.510119	0.506043	-0.79537	0.830594	NA	NA
