# Supplementary material for: Comparative analysis of microRNA and messengerRNA expression profiles in plateau zokor testicular cells under reproductive suppression
Source: Front Vet Sci. 2023 May 19;10:1184120. doi: 10.3389/fvets.2023.1184120 (PMC10235463; doi:10.3389/fvets.2023.1184120)
Supplement: Supplementary file 4 [file Table_4.xlsx]

## Sheet: Sheet1
sRNA	BSA_readcount	BSB_readcount	log2FoldChange	pval	padj	significant
novel_101	147.609	78.4635	0.936253	0.011228	0.0410253	TRUE
novel_102	217.338	117.768	0.915193	0.00331016	0.0149745	TRUE
novel_118	44.7668	8.08519	2.40954	0.000440175	0.0029869	TRUE
novel_119	28.6477	7.20535	1.98166	0.012132	0.04287	TRUE
novel_145	29.2718	6.40223	1.87711	0.0106853	0.0399647	TRUE
novel_15	5813.44	1760.63	1.71718	1.08106e-06	1.6254e-05	TRUE
novel_150	1.39237	213.413	-7.29818	4.80061e-08	1.0365e-06	TRUE
novel_154	40.3161	1.84785	3.99183	1.96337e-05	0.000216884	TRUE
novel_173	0.285634	36.0136	-7.1013	6.99271e-09	1.8453e-07	TRUE
novel_174	8.44166	32.264	-1.83057	0.00358138	0.0158987	TRUE
novel_19	5567.02	2258.72	1.30163	4.41557e-05	0.000443037	TRUE
novel_191	0.9323	57.4647	-5.90813	4.61932e-15	2.74272e-13	TRUE
novel_2	14519.6	6184.93	1.23007	5.85081e-05	0.000555827	TRUE
novel_20	7078.92	2504.4	1.49577	7.30447e-08	1.50853e-06	TRUE
novel_22	3925.72	1858.88	1.07579	0.000248431	0.00196674	TRUE
novel_26	3798.15	1663.92	1.19052	6.87007e-07	1.08776e-05	TRUE
novel_278	2.47194	20.834	-3.00041	0.000127114	0.00105928	TRUE
novel_31	1623.56	909.176	0.830761	0.00228108	0.0119067	TRUE
novel_325	0.729373	58.4654	-6.43614	2.83034e-14	1.49379e-12	TRUE
novel_329	41.483	12.6281	1.73647	0.00246098	0.0124043	TRUE
novel_33	1833.81	1021.52	0.841356	0.000591983	0.00384241	TRUE
novel_34	1084.62	553.668	0.959834	0.00159922	0.00883288	TRUE
novel_340	4.34945	64.4498	-3.95367	3.01597e-07	4.93996e-06	TRUE
novel_360	27.4129	98.3297	-1.88549	9.25663e-06	0.000112741	TRUE
novel_378	12.8591	0.461962	3.91208	0.00511469	0.0213308	TRUE
novel_398	26.9065	0.923925	4.29819	0.00477538	0.0204352	TRUE
novel_48	715.441	402.717	0.803276	0.0142746	0.0491336	TRUE
novel_5	7983.63	3999.5	0.995108	0.00327181	0.0149434	TRUE
novel_52	47.0324	20.5484	1.3042	0.0121095	0.04287	TRUE
novel_6	6699.05	3000.08	1.15668	0.000419127	0.00291753	TRUE
novel_74	386.319	128.579	1.55062	1.02218e-05	0.000121384	TRUE
novel_8	8478.61	2283.63	1.88822	1.09501e-06	1.6254e-05	TRUE
novel_85	267.661	122.631	1.10373	0.000670464	0.00413598	TRUE
rno-let-7f-5p	29847.5	15029.3	0.989716	0.00138316	0.00782142	TRUE
rno-miR-101b-3p	6.66488	40.811	-2.43137	0.00042381	0.00291753	TRUE
rno-miR-103-3p	1336.73	2524.77	-0.919053	0.000108265	0.000979331	TRUE
rno-miR-106b-3p	275.346	552.174	-1.01042	0.000302229	0.0022431	TRUE
rno-miR-106b-5p	181.137	361.293	-0.992424	0.00376275	0.0165491	TRUE
rno-miR-124-3p	33.7204	3.45414	2.93013	0.000258046	0.00200938	TRUE
rno-miR-124-5p	11.1023	75.2853	-2.71681	3.86283e-09	1.3106e-07	TRUE
rno-miR-125b-2-3p	225.355	106.977	1.01739	0.00352017	0.0157744	TRUE
rno-miR-128-3p	425.822	876.274	-1.04147	0.000297074	0.0022431	TRUE
rno-miR-130b-3p	0.431198	8.63531	-4.38972	0.00173227	0.00935032	TRUE
rno-miR-130b-5p	5.51541	110.001	-4.29171	2.24235e-20	1.5216e-18	TRUE
rno-miR-132-5p	27.9661	69.3124	-1.21037	0.00517439	0.0213725	TRUE
rno-miR-135a-5p	140.064	18.6892	2.69568	6.59543e-09	1.84284e-07	TRUE
rno-miR-135b-5p	51.5081	12.0894	2.3542	0.000517369	0.0034132	TRUE
rno-miR-138-5p	1.15155	9.35026	-2.9244	0.0100878	0.0380293	TRUE
rno-miR-143-3p	640681	326968	0.970422	0.00111747	0.00639516	TRUE
rno-miR-143-5p	298.418	149.019	0.939572	0.00575701	0.023574	TRUE
rno-miR-148a-3p	228192	131062	0.800029	0.00504369	0.0213308	TRUE
rno-miR-148b-3p	1425.33	3253.68	-1.19334	4.10328e-06	5.40729e-05	TRUE
rno-miR-149-5p	90.3356	32.2412	1.37103	0.000961244	0.00570739	TRUE
rno-miR-150-5p	3.50327	33.0556	-3.10207	4.47701e-05	0.000443037	TRUE
rno-miR-151-3p	1510.88	891.879	0.749029	0.00859049	0.0334466	TRUE
rno-miR-15a-5p	29.2894	86.0217	-1.60902	0.000469229	0.00313921	TRUE
rno-miR-15b-3p	16.0298	70.9628	-2.09804	5.05282e-06	6.31603e-05	TRUE
rno-miR-15b-5p	119.219	894.564	-2.91566	7.09255e-28	1.68448e-25	TRUE
rno-miR-16-5p	1276.86	3768.12	-1.56286	1.85601e-11	7.34671e-10	TRUE
rno-miR-181a-1-3p	1035.47	355.854	1.51741	2.70506e-07	4.58894e-06	TRUE
rno-miR-181a-5p	1604.02	943.705	0.76563	0.0121841	0.04287	TRUE
rno-miR-181b-1-3p	23.8876	4.79595	1.97081	0.0130393	0.0455417	TRUE
rno-miR-181d-5p	68.6032	32.0436	1.11369	0.0110089	0.0405366	TRUE
rno-miR-18a-5p	42.2298	161.627	-1.91256	1.79125e-06	2.57831e-05	TRUE
rno-miR-191a-5p	1519.87	5641.77	-1.89199	1.66511e-13	7.19023e-12	TRUE
rno-miR-193b-3p	159.509	29.4808	2.41195	3.85501e-08	8.71965e-07	TRUE
rno-miR-199a-3p	3864.9	1407.27	1.4573	2.31684e-06	3.23677e-05	TRUE
rno-miR-199a-5p	6415.75	2936.63	1.12563	1.50024e-05	0.00016967	TRUE
rno-miR-19a-3p	6.60358	60.7653	-3.1471	1.28529e-07	2.54381e-06	TRUE
rno-miR-19b-3p	538.75	1449.77	-1.42524	0.000707076	0.00430591	TRUE
rno-miR-1b	2911.06	1008.98	1.52582	0.00759088	0.0300472	TRUE
rno-miR-200a-3p	414.857	70.9089	2.6006	0.000114926	0.000992545	TRUE
rno-miR-200b-3p	182.533	28.6777	2.60276	4.212e-06	5.40729e-05	TRUE
rno-miR-204-5p	593.866	290.732	1.01655	0.00511939	0.0213308	TRUE
rno-miR-20b-5p	82.9267	30.5369	1.53682	0.00253049	0.0124043	TRUE
rno-miR-211-5p	0.549711	12.2102	-4.43552	0.000118129	0.00100199	TRUE
rno-miR-214-3p	426.76	171.438	1.285	1.2026e-05	0.000139326	TRUE
rno-miR-217-5p	29.479	109.735	-1.94874	2.27751e-05	0.000240404	TRUE
rno-miR-219a-2-3p	2.15402	13.0574	-2.46917	0.0090335	0.0346041	TRUE
rno-miR-219b	2.15402	13.0574	-2.46917	0.0090335	0.0346041	TRUE
rno-miR-222-3p	70.6517	193.823	-1.38987	0.00243128	0.0124043	TRUE
rno-miR-24-3p	3312.27	1580.17	1.06378	2.13161e-05	0.000230117	TRUE
rno-miR-25-3p	769.935	2531.22	-1.72019	2.85086e-10	1.04166e-08	TRUE
rno-miR-26a-5p	33431.3	18425.6	0.859328	0.00294202	0.0137006	TRUE
rno-miR-26b-5p	2584.81	1338.69	0.949486	0.000189791	0.00152798	TRUE
rno-miR-296-3p	11.5981	50.5009	-2.14214	4.97278e-05	0.000482055	TRUE
rno-miR-29b-3p	105.465	401.221	-1.93047	1.69998e-07	3.22995e-06	TRUE
rno-miR-30c-2-3p	203.129	98.6938	1.00328	0.00279181	0.0131298	TRUE
rno-miR-3120	186.151	66.4624	1.43893	0.000112911	0.000992545	TRUE
rno-miR-340-3p	58.3596	134.377	-1.16937	0.000980314	0.00574875	TRUE
rno-miR-340-5p	899.787	1359.8	-0.600505	0.0138106	0.0478835	TRUE
rno-miR-342-3p	75.0213	177.324	-1.2079	0.000299429	0.0022431	TRUE
rno-miR-34b-3p	51.2095	2517.08	-5.62126	2.75631e-26	3.27311e-24	TRUE
rno-miR-34b-5p	8.14125	821.445	-6.6544	3.24569e-43	1.5417e-40	TRUE
rno-miR-34c-5p	4819.04	280257	-5.86187	7.90824e-25	7.51283e-23	TRUE
rno-miR-350	18.9435	53.3511	-1.4899	0.00232298	0.0119937	TRUE
rno-miR-3556a	209.461	387.664	-0.906576	0.00257435	0.0124043	TRUE
rno-miR-3557-3p	54.6068	17.4567	1.45522	0.00809542	0.0317795	TRUE
rno-miR-3557-5p	4272.34	2165.09	0.978344	0.00037621	0.0027101	TRUE
rno-miR-3570	1035.47	355.854	1.51741	2.70506e-07	4.58894e-06	TRUE
rno-miR-3587	105.465	400.253	-1.92686	1.79196e-07	3.27378e-06	TRUE
rno-miR-3592	22.5874	103.302	-2.2016	2.33086e-08	5.5358e-07	TRUE
rno-miR-3596d	27981.6	14185	0.979974	0.00151164	0.0084474	TRUE
rno-miR-363-3p	380.891	188.409	1.00317	0.00109111	0.00632046	TRUE
rno-miR-375-3p	35.4604	514.247	-3.86276	4.80763e-14	2.28362e-12	TRUE
rno-miR-376b-3p	17.8531	44.0334	-1.28663	0.0107826	0.0400135	TRUE
rno-miR-378a-3p	4271.87	2165.09	0.978183	0.000376561	0.0027101	TRUE
rno-miR-378a-5p	55.1745	17.4567	1.4697	0.0073323	0.0292676	TRUE
rno-miR-382-3p	22.7149	103.808	-2.20116	2.17688e-08	5.44221e-07	TRUE
rno-miR-382-5p	11.8549	47.432	-2.03395	6.75267e-05	0.000628925	TRUE
rno-miR-409a-3p	42.456	106.108	-1.27861	0.0018452	0.00984799	TRUE
rno-miR-409a-5p	13.0109	59.7858	-2.14792	0.000619635	0.00392435	TRUE
rno-miR-409b	42.456	104.084	-1.24665	0.00258533	0.0124043	TRUE
rno-miR-411-5p	163.838	48.1258	1.76187	0.000416578	0.00291753	TRUE
rno-miR-412-5p	1.39407	11.1541	-3.19401	0.00264381	0.0125581	TRUE
rno-miR-425-5p	191.587	2144.5	-3.48114	3.06884e-27	4.859e-25	TRUE
rno-miR-429	21.3869	2.44205	2.78527	0.00979323	0.0372143	TRUE
rno-miR-449a-5p	113.03	5214.67	-5.52871	2.01934e-23	1.59864e-21	TRUE
rno-miR-449c-5p	0.443739	16.1262	-5.09537	2.85891e-05	0.000295213	TRUE
rno-miR-450a-5p	8046.66	4294.13	0.903712	0.003154	0.0145451	TRUE
rno-miR-451-5p	945.643	2424.6	-1.36061	0.000168332	0.00137858	TRUE
rno-miR-452-5p	90.0083	34.7272	1.36155	0.000927543	0.005577	TRUE
rno-miR-493-3p	14.0741	75.649	-2.30336	0.000653909	0.00408693	TRUE
rno-miR-499-5p	38.6861	158.708	-2.04783	0.00258241	0.0124043	TRUE
rno-miR-503-5p	1452.64	799.015	0.848497	0.0119895	0.04287	TRUE
rno-miR-598-3p	782.625	1422.31	-0.868503	0.000598608	0.00384241	TRUE
rno-miR-708-3p	238.322	484.483	-1.03391	0.00219323	0.0115754	TRUE
rno-miR-7a-5p	2911.71	5865.6	-1.00806	0.00169794	0.00927039	TRUE
rno-miR-872-5p	2169.46	3863.22	-0.835594	0.00406982	0.0175742	TRUE
rno-miR-92b-3p	13.0839	42.3294	-1.76104	0.00253319	0.0124043	TRUE
rno-miR-93-5p	1255.6	3005.95	-1.25819	3.31701e-06	4.50166e-05	TRUE
rno-miR-96-5p	16.8307	60.4028	-1.74333	0.00399824	0.0174235	TRUE
rno-miR-99a-5p	30272.3	10692.4	1.50082	0.000109273	0.000979331	TRUE
rno-miR-99b-3p	149.35	76.5506	0.918642	0.0113882	0.0412931	TRUE
rno-miR-99b-5p	5867.91	3383.29	0.791909	0.00666532	0.0268307	TRUE
rno-miR-9a-3p	5.57277	19.7453	-1.9668	0.00642305	0.0260765	TRUE
rno-miR-9a-5p	503.915	1696.97	-1.74607	4.51342e-09	1.35724e-07	TRUE
rno-miR-9b-3p	502.476	1691.87	-1.74586	4.57177e-09	1.35724e-07	TRUE
