# Supplementary material for: Comparative analysis of microRNA and messengerRNA expression profiles in plateau zokor testicular cells under reproductive suppression
Source: Front Vet Sci. 2023 May 19;10:1184120. doi: 10.3389/fvets.2023.1184120 (PMC10235463; doi:10.3389/fvets.2023.1184120)
Supplement: Supplementary file 5 [file Table_5.xlsx]

## Sheet: Sheet1
miRNA	BSA-BSB	gene_name
novel_101	0.936253	Cpa3
novel_101	0.936253	Mtbp
novel_101	0.936253	Lrp12
novel_101	0.936253	Gtf3c1
novel_101	0.936253	EOBAG004210048095
novel_101	0.936253	Thap11
novel_101	0.936253	Prr3
novel_102	0.915193	EOBAG000130086005
novel_102	0.915193	Rsph1
novel_102	0.915193	EOBAG001670026005
novel_102	0.915193	Prelp
novel_102	0.915193	Babam1
novel_102	0.915193	EOBAG003120009125
novel_102	0.915193	Rnf207
novel_102	0.915193	Mapk14
novel_102	0.915193	Pde4c
novel_102	0.915193	Mat2a
novel_102	0.915193	Gnpda1
novel_102	0.915193	Pdgfrb
novel_102	0.915193	Bcor
novel_102	0.915193	Plg
novel_102	0.915193	Lamb3
novel_102	0.915193	2010300C02Rik
novel_102	0.915193	EOBAG000370047005
novel_118	2.40954	Tmem239
novel_118	2.40954	NPBWR2
novel_118	2.40954	Rfx2
novel_118	2.40954	Fbp2
novel_118	2.40954	Tmem182
novel_118	2.40954	Ppp2r3c
novel_118	2.40954	Rhd
novel_118	2.40954	Derl2
novel_118	2.40954	EOBAG003120009125
novel_118	2.40954	Chaf1a
novel_118	2.40954	Sbno1
novel_118	2.40954	Gxylt2
novel_118	2.40954	Kmt2b
novel_118	2.40954	Nom1
novel_118	2.40954	Bicc1
novel_118	2.40954	Ndufb11
novel_118	2.40954	Egr4
novel_118	2.40954	EOBAG000710069005
novel_119	1.98166	Ighv5-9
novel_119	1.98166	NPBWR2
novel_119	1.98166	Rfx2
novel_119	1.98166	Fbp2
novel_119	1.98166	Adam18
novel_119	1.98166	1700001L19Rik
novel_119	1.98166	Espl1
novel_119	1.98166	Ppp2r3c
novel_119	1.98166	Derl2
novel_119	1.98166	EOBAG003120009125
novel_119	1.98166	Dnm2
novel_119	1.98166	Blm
novel_119	1.98166	Chaf1a
novel_119	1.98166	Sbno1
novel_119	1.98166	Fbxo18
novel_119	1.98166	Kmt2b
novel_119	1.98166	Bicc1
novel_119	1.98166	Ndufb11
novel_119	1.98166	Twf2
novel_145	1.87711	Grm6
novel_145	1.87711	Slc26a8
novel_145	1.87711	Acsl5
novel_145	1.87711	Dusp15
novel_145	1.87711	1190005I06Rik
novel_145	1.87711	Ipo13
novel_145	1.87711	Slc17a2
novel_145	1.87711	Ccdc57
novel_145	1.87711	Mta3
novel_145	1.87711	Tsc2
novel_145	1.87711	Cops7a
novel_145	1.87711	Nos3
novel_145	1.87711	Sulf2
novel_145	1.87711	Trmt44
novel_145	1.87711	Pde4dip
novel_145	1.87711	Gatm
novel_145	1.87711	Hprt
novel_145	1.87711	EOBAG000750035195
novel_145	1.87711	Zic2
novel_145	1.87711	EOBAG000820062195
novel_15	1.71718	EOBAG000070299005
novel_15	1.71718	EOBAG000600127005
novel_15	1.71718	Rfx2
novel_15	1.71718	5430402E10Rik
novel_15	1.71718	EOBAG004550052005
novel_15	1.71718	Ptch2
novel_15	1.71718	Arhgap25
novel_15	1.71718	Gclc
novel_15	1.71718	EOBAG028210001005
novel_15	1.71718	Gpr176
novel_15	1.71718	Itpka
novel_15	1.71718	Tmem266
novel_150	-7.29818	Prr30
novel_150	-7.29818	Acsbg2
novel_150	-7.29818	Tbx5
novel_150	-7.29818	EOBAG000650102005
novel_150	-7.29818	EOBAG112800001005
novel_150	-7.29818	Ubxn11
novel_150	-7.29818	6430550D23Rik
novel_150	-7.29818	EOBAG001380028005
novel_150	-7.29818	Pitx1
novel_150	-7.29818	EOBAG002400007095
novel_150	-7.29818	D10Wsu102e
novel_150	-7.29818	Rnf207
novel_150	-7.29818	Ascc3
novel_150	-7.29818	C2cd5
novel_150	-7.29818	Sgsm1
novel_150	-7.29818	EOBAG000130094005
novel_150	-7.29818	EOBAG000140184095
novel_150	-7.29818	Lsm4
novel_150	-7.29818	L1td1
novel_150	-7.29818	Psen2
novel_150	-7.29818	EOBAG060240001095
novel_150	-7.29818	Stat5b
novel_150	-7.29818	Plau
novel_150	-7.29818	Lat
novel_150	-7.29818	EOBAG000050247005
novel_150	-7.29818	EOBAG000510032005
novel_150	-7.29818	EOBAG002960001005
novel_154	3.99183	Dnajb13
novel_154	3.99183	EOBAG001410003095
novel_154	3.99183	Rpa1
novel_154	3.99183	Wnk3
novel_154	3.99183	Gcdh
novel_154	3.99183	EOBAG000160048005
novel_173	-7.1013	EOBAG001090059005
novel_173	-7.1013	EOBAG001320118195
novel_173	-7.1013	EOBAG000810011005
novel_173	-7.1013	Armc3
novel_173	-7.1013	Tekt4
novel_173	-7.1013	Mfsd13b
novel_173	-7.1013	Tmc5
novel_173	-7.1013	Dync2h1
novel_173	-7.1013	Rec8
novel_173	-7.1013	Mad2l2
novel_173	-7.1013	Ggh
novel_173	-7.1013	Ankmy1
novel_173	-7.1013	Fuz
novel_173	-7.1013	Ly86
novel_173	-7.1013	Mmab
novel_173	-7.1013	Rasgef1a
novel_173	-7.1013	EOBAG000110210195
novel_173	-7.1013	Enpp7
novel_173	-7.1013	Slc37a1
novel_173	-7.1013	Tmem138
novel_173	-7.1013	Mapkap1
novel_173	-7.1013	Man2b1
novel_173	-7.1013	Doc2g
novel_173	-7.1013	Ilf2
novel_173	-7.1013	Zfp276
novel_173	-7.1013	Parp2
novel_173	-7.1013	Tmem115
novel_173	-7.1013	Dek
novel_173	-7.1013	Ccdc97
novel_173	-7.1013	Thy1
novel_173	-7.1013	Bsg
novel_173	-7.1013	Scgb2b2
novel_173	-7.1013	Hmx1
novel_173	-7.1013	Ppp1r14b
novel_173	-7.1013	Siglecg
novel_173	-7.1013	Rbpms
novel_173	-7.1013	Tagln
novel_173	-7.1013	Grb7
novel_173	-7.1013	Rps6kl1
novel_173	-7.1013	Tfr2
novel_173	-7.1013	Mmp2
novel_173	-7.1013	Bcl3
novel_173	-7.1013	Slc38a3
novel_173	-7.1013	EOBAG001790025075
novel_173	-7.1013	EOBAG002060022025
novel_173	-7.1013	Xcl1
novel_19	1.30163	Tmem132c
novel_19	1.30163	Capn11
novel_19	1.30163	Acsl5
novel_19	1.30163	Abcc12
novel_19	1.30163	Sla
novel_19	1.30163	Dnaic1
novel_19	1.30163	Cyp2d34
novel_19	1.30163	Riiad1
novel_19	1.30163	Tnks
novel_19	1.30163	Lrrc59
novel_19	1.30163	Mut
novel_19	1.30163	EOBAG000070155095
novel_19	1.30163	EOBAG001900181095
novel_19	1.30163	Ecel1
novel_19	1.30163	Klhl30
novel_19	1.30163	Swsap1
novel_19	1.30163	Prkcd
novel_19	1.30163	Rimklb
novel_19	1.30163	Srrm1
novel_19	1.30163	Zfp239
novel_19	1.30163	EOBAG001900193095
novel_19	1.30163	Tbc1d9b
novel_19	1.30163	Ndrg1
novel_19	1.30163	Serping1
novel_19	1.30163	Tmem106b
novel_19	1.30163	Zfp768
novel_19	1.30163	Kdm1b
novel_19	1.30163	Ccdc102a
novel_19	1.30163	Nefm
novel_19	1.30163	Defb29
novel_19	1.30163	EOBAG000240037005
novel_19	1.30163	EOBAG001670016005
novel_191	-5.90813	Spdye4a
novel_191	-5.90813	Fam71e1
novel_191	-5.90813	EOBAG000030022005
novel_191	-5.90813	Dgat2l6
novel_191	-5.90813	EOBAG000290014195
novel_191	-5.90813	Snta1
novel_191	-5.90813	Vps53
novel_191	-5.90813	Tmem209
novel_191	-5.90813	Aebp2
novel_191	-5.90813	Ntmt1
novel_191	-5.90813	Micu2
novel_191	-5.90813	Sgta
novel_191	-5.90813	Ddx31
novel_191	-5.90813	Blmh
novel_191	-5.90813	Banp
novel_191	-5.90813	EOBAG003570008005
novel_191	-5.90813	Rpusd4
novel_191	-5.90813	Gckr
novel_191	-5.90813	Gckr
novel_191	-5.90813	Asns
novel_191	-5.90813	Tsnax
novel_191	-5.90813	Fnbp1l
novel_191	-5.90813	Spryd3
novel_191	-5.90813	Tap1
novel_191	-5.90813	Spopl
novel_191	-5.90813	Srd5a1
novel_191	-5.90813	Cdpf1
novel_191	-5.90813	Cebpb
novel_191	-5.90813	Apobec3
novel_191	-5.90813	EOBAG000740030095
novel_2	1.23007	EOBAG002630012005
novel_2	1.23007	Pla2g4e
novel_2	1.23007	Erich6b
novel_2	1.23007	Kcnj12
novel_2	1.23007	Laptm5
novel_2	1.23007	Irak1
novel_2	1.23007	Camsap3
novel_20	1.49577	Zfp639
novel_20	1.49577	Brf2
novel_22	1.07579	Cylc1
novel_22	1.07579	Tmprss6
novel_22	1.07579	AC118542.1
novel_22	1.07579	Cib2
novel_22	1.07579	G3bp1
novel_22	1.07579	Slc31a2
novel_22	1.07579	Echdc3
novel_22	1.07579	Efemp2
novel_22	1.07579	Drap1
novel_22	1.07579	EOBAG010880001095
novel_26	1.19052	EOBAG000130086005
novel_26	1.19052	EOBAG002220002005
novel_26	1.19052	Dyrk3
novel_26	1.19052	Serpina16
novel_26	1.19052	EOBAG001670026005
novel_26	1.19052	Snapc1
novel_26	1.19052	EOBAG003120009125
novel_26	1.19052	Fam193a
novel_26	1.19052	Pde4c
novel_26	1.19052	Tas1r2
novel_26	1.19052	Tmem219
novel_26	1.19052	2010300C02Rik
novel_26	1.19052	EOBAG000370047005
novel_278	-3.00041	Gm498
novel_278	-3.00041	Apobec4
novel_278	-3.00041	Srms
novel_278	-3.00041	Fndc8
novel_278	-3.00041	Bcat1
novel_278	-3.00041	2610318N02Rik
novel_278	-3.00041	1700011I03Rik
novel_278	-3.00041	Tmem72
novel_278	-3.00041	Hyal5
novel_278	-3.00041	Kcnc3
novel_278	-3.00041	EOBAG000740042005
novel_278	-3.00041	Sh3d21
novel_278	-3.00041	Ak8
novel_278	-3.00041	EOBAG002450022005
novel_278	-3.00041	Cd164l2
novel_278	-3.00041	Rfx2
novel_278	-3.00041	Vsig1
novel_278	-3.00041	Tcp11
novel_278	-3.00041	Mroh4
novel_278	-3.00041	Slc6a18
novel_278	-3.00041	EOBAG000010144005
novel_278	-3.00041	Lrrd1
novel_278	-3.00041	Prss43
novel_278	-3.00041	Lca5l
novel_278	-3.00041	Wdr93
novel_278	-3.00041	Hrh3
novel_278	-3.00041	EOBAG000520103005
novel_278	-3.00041	Letm2
novel_278	-3.00041	Stkld1
novel_278	-3.00041	Trim17
novel_278	-3.00041	Drc3
novel_278	-3.00041	Cep350
novel_278	-3.00041	EOBAG000660098175
novel_278	-3.00041	Zdhhc22
novel_278	-3.00041	Slc22a7
novel_278	-3.00041	4930504O13Rik
novel_278	-3.00041	EOBAG023350001095
novel_278	-3.00041	Trp73
novel_278	-3.00041	Gnao1
novel_278	-3.00041	Papd5
novel_278	-3.00041	Ttc12
novel_278	-3.00041	Gm4131
novel_278	-3.00041	Nbn
novel_278	-3.00041	EOBAG000470001005
novel_278	-3.00041	Ccl11
novel_278	-3.00041	EOBAG001420012005
novel_278	-3.00041	Nkain4
novel_278	-3.00041	EOBAG001800008295
novel_278	-3.00041	EOBAG003660035095
novel_278	-3.00041	Hapln1
novel_278	-3.00041	Polr3e
novel_278	-3.00041	Rfx1
novel_278	-3.00041	Mpp2
novel_278	-3.00041	Pknox1
novel_278	-3.00041	Mpi
novel_278	-3.00041	Zc3h14
novel_278	-3.00041	Tprgl
novel_278	-3.00041	Ccdc91
novel_278	-3.00041	Uqcc1
novel_278	-3.00041	Cptp
novel_278	-3.00041	Srpk1
novel_278	-3.00041	Nsmce4a
novel_278	-3.00041	Cdk20
novel_278	-3.00041	Zc3h3
novel_278	-3.00041	Cdr2l
novel_278	-3.00041	Gfap
novel_278	-3.00041	Pusl1
novel_278	-3.00041	Layn
novel_278	-3.00041	Samd5
novel_278	-3.00041	Mon1a
novel_278	-3.00041	Ppp4r1
novel_278	-3.00041	Cdhr2
novel_278	-3.00041	Uroc1
novel_278	-3.00041	Ndufa10
novel_278	-3.00041	Lrrc34
novel_278	-3.00041	Cgref1
novel_278	-3.00041	Chaf1b
novel_278	-3.00041	Cd37
novel_278	-3.00041	Krt75
novel_278	-3.00041	Rbm27
novel_278	-3.00041	EOBAG000050211025
novel_278	-3.00041	Ppme1
novel_278	-3.00041	Ascc2
novel_278	-3.00041	Lats2
novel_278	-3.00041	Babam1
novel_278	-3.00041	Slc35b4
novel_278	-3.00041	Slc18b1
novel_278	-3.00041	Mapkap1
novel_278	-3.00041	Lrrc14b
novel_278	-3.00041	Polr2i
novel_278	-3.00041	Strn4
novel_278	-3.00041	Actl6b
novel_278	-3.00041	Nkiras2
novel_278	-3.00041	Cib1
novel_278	-3.00041	Cd36
novel_278	-3.00041	Setd3
novel_278	-3.00041	Car4
novel_278	-3.00041	Gm4969
novel_278	-3.00041	Immt
novel_278	-3.00041	Kif11
novel_278	-3.00041	Eif3g
novel_278	-3.00041	EOBAG005360005095
novel_278	-3.00041	Hdac4
novel_278	-3.00041	Tpst2
novel_278	-3.00041	Gpr6
novel_278	-3.00041	EOBAG004550052005
novel_278	-3.00041	Smurf2
novel_278	-3.00041	Ccdc90b
novel_278	-3.00041	St18
novel_278	-3.00041	Flii
novel_278	-3.00041	Gli4
novel_278	-3.00041	Ddx19b
novel_278	-3.00041	Cherp
novel_278	-3.00041	Cops8
novel_278	-3.00041	Scamp2
novel_278	-3.00041	Ptch2
novel_278	-3.00041	Xpc
novel_278	-3.00041	Cacfd1
novel_278	-3.00041	Ccm2l
novel_278	-3.00041	Unc5a
novel_278	-3.00041	Unc5a
novel_278	-3.00041	Mgmt
novel_278	-3.00041	Bad
novel_278	-3.00041	Ptk2
novel_278	-3.00041	Gm28729
novel_278	-3.00041	Mmp24
novel_278	-3.00041	Foxp4
novel_278	-3.00041	Fcgbp
novel_278	-3.00041	Ptdss1
novel_278	-3.00041	EOBAG000100035005
novel_278	-3.00041	Gnai1
novel_278	-3.00041	Slc25a48
novel_278	-3.00041	Nlrp3
novel_278	-3.00041	Edf1
novel_278	-3.00041	Blm
novel_278	-3.00041	EOBAG001920102005
novel_278	-3.00041	Rngtt
novel_278	-3.00041	Rtn1
novel_278	-3.00041	Alx4
novel_278	-3.00041	Atp5o
novel_278	-3.00041	Gpsm1
novel_278	-3.00041	Emc7
novel_278	-3.00041	Mchr1
novel_278	-3.00041	EOBAG031160001185
novel_278	-3.00041	Sec14l1
novel_278	-3.00041	Nkx6-2
novel_278	-3.00041	Hpca
novel_278	-3.00041	Gfpt2
novel_278	-3.00041	Extl2
novel_278	-3.00041	Epb41
novel_278	-3.00041	Dgcr8
novel_278	-3.00041	Rif1
novel_278	-3.00041	Csf3
novel_278	-3.00041	Arhgap25
novel_278	-3.00041	Parp11
novel_278	-3.00041	Ilf3
novel_278	-3.00041	Golga5
novel_278	-3.00041	Cd164
novel_278	-3.00041	Raver2
novel_278	-3.00041	Clptm1l
novel_278	-3.00041	Pck1
novel_278	-3.00041	Emid1
novel_278	-3.00041	Prag1
novel_278	-3.00041	Baz1b
novel_278	-3.00041	Smarcb1
novel_278	-3.00041	Fpgs
novel_278	-3.00041	Baiap2l1
novel_278	-3.00041	Arpc5l
novel_278	-3.00041	Maml2
novel_278	-3.00041	Proz
novel_278	-3.00041	Glg1
novel_278	-3.00041	N4bp3
novel_278	-3.00041	EOBAG000140025005
novel_278	-3.00041	Trpv2
novel_278	-3.00041	Ccm2
novel_278	-3.00041	Aldh16a1
novel_278	-3.00041	Diras1
novel_278	-3.00041	Lrrc14
novel_278	-3.00041	Bod1l
novel_278	-3.00041	Nr0b2
novel_278	-3.00041	Hacd2
novel_278	-3.00041	Ankrd40
novel_278	-3.00041	EOBAG000390059075
novel_278	-3.00041	Zmym4
novel_278	-3.00041	Bin3
novel_278	-3.00041	Atp11a
novel_278	-3.00041	Tcerg1l
novel_278	-3.00041	Sdf2
novel_278	-3.00041	Mettl9
novel_278	-3.00041	Mecr
novel_278	-3.00041	Mfsd7b
novel_278	-3.00041	Tmem171
novel_278	-3.00041	Atg4b
novel_278	-3.00041	AI837181
novel_278	-3.00041	Psmd12
novel_278	-3.00041	Mrvi1
novel_278	-3.00041	Hhat
novel_278	-3.00041	Ephb1
novel_278	-3.00041	Lmo4
novel_278	-3.00041	Zfp346
novel_278	-3.00041	Ier2
novel_278	-3.00041	Cdc42bpb
novel_278	-3.00041	Dnajc8
novel_278	-3.00041	Cyfip2
novel_278	-3.00041	Vim
novel_278	-3.00041	Cyp20a1
novel_278	-3.00041	2310033P09Rik
novel_278	-3.00041	Apol6
novel_278	-3.00041	Ncdn
novel_278	-3.00041	Vgll4
novel_278	-3.00041	Ddx18
novel_278	-3.00041	Marc2
novel_278	-3.00041	Hyal2
novel_278	-3.00041	Brd3
novel_278	-3.00041	4930578C19Rik
novel_278	-3.00041	Sde2
novel_278	-3.00041	Dhdh
novel_278	-3.00041	Grhpr
novel_278	-3.00041	Abtb2
novel_278	-3.00041	Rimkla
novel_278	-3.00041	Kdelr3
novel_278	-3.00041	EOBAG066900001095
novel_278	-3.00041	Eci1
novel_278	-3.00041	Itih1
novel_278	-3.00041	Slc25a32
novel_278	-3.00041	Acacb
novel_278	-3.00041	Dmrt2
novel_278	-3.00041	Ppp1ca
novel_278	-3.00041	Baiap2
novel_278	-3.00041	Prex1
novel_278	-3.00041	Usp20
novel_278	-3.00041	Nom1
novel_278	-3.00041	Rwdd1
novel_278	-3.00041	Btbd19
novel_278	-3.00041	Prr36
novel_278	-3.00041	Bicdl1
novel_278	-3.00041	Nav1
novel_278	-3.00041	Psapl1
novel_278	-3.00041	1190007I07Rik
novel_278	-3.00041	Sertad1
novel_278	-3.00041	Atp6v0a1
novel_278	-3.00041	Capg
novel_278	-3.00041	Bid
novel_278	-3.00041	Ptger3
novel_278	-3.00041	Ctnna1
novel_278	-3.00041	Irak1
novel_278	-3.00041	Med17
novel_278	-3.00041	EOBAG005550001095
novel_278	-3.00041	Usp35
novel_278	-3.00041	Coq8a
novel_278	-3.00041	C1qc
novel_278	-3.00041	Tnk2
novel_278	-3.00041	Ncoa7
novel_278	-3.00041	Itgb5
novel_278	-3.00041	Itgb5
novel_278	-3.00041	Itgb5
novel_278	-3.00041	Psat1
novel_278	-3.00041	Dusp7
novel_278	-3.00041	Rps28
novel_278	-3.00041	Mymk
novel_278	-3.00041	Osr1
novel_278	-3.00041	Ssu2
novel_278	-3.00041	Vsig10l
novel_278	-3.00041	Tdp2
novel_278	-3.00041	Ripor3
novel_278	-3.00041	Ldoc1l
novel_278	-3.00041	Krt33a
novel_278	-3.00041	Gk
novel_278	-3.00041	Nlrc5
novel_278	-3.00041	Htra3
novel_278	-3.00041	Slc15a3
novel_278	-3.00041	Kctd18
novel_278	-3.00041	EOBAG000390190195
novel_278	-3.00041	Twist2
novel_278	-3.00041	Trim11
novel_278	-3.00041	P2rx4
novel_278	-3.00041	Acta2
novel_278	-3.00041	Thap3
novel_278	-3.00041	Spr
novel_278	-3.00041	Pou3f1
novel_278	-3.00041	Irf2bpl
novel_278	-3.00041	EOBAG000820042095
novel_278	-3.00041	Rap1gap
novel_278	-3.00041	Serpinh1
novel_278	-3.00041	Hebp1
novel_278	-3.00041	ACTL8
novel_278	-3.00041	Mov10
novel_278	-3.00041	Hnrnpa1
novel_278	-3.00041	Sfrp1
novel_278	-3.00041	Tsku
novel_278	-3.00041	Hmx2
novel_278	-3.00041	EOBAG011780003075
novel_278	-3.00041	Cyp2j6
novel_278	-3.00041	Arhgap4
novel_278	-3.00041	Ceacam19
novel_278	-3.00041	Ctxn3
novel_278	-3.00041	Nfe2
novel_278	-3.00041	Lbh
novel_278	-3.00041	Lbh
novel_278	-3.00041	EOBAG000430063005
novel_278	-3.00041	Dmkn
novel_278	-3.00041	EOBAG000920106005
novel_278	-3.00041	Oas3
novel_278	-3.00041	EOBAG000830072005
novel_278	-3.00041	EOBAG002080006005
novel_278	-3.00041	EOBAG003660032095
novel_278	-3.00041	EOBAG005660002005
novel_278	-3.00041	EOBAG012130003085
novel_278	-3.00041	EOBAG017750002005
novel_278	-3.00041	GDI2
novel_278	-3.00041	Rfng
novel_31	0.830761	Vash2
novel_31	0.830761	Coil
novel_31	0.830761	Cep164
novel_31	0.830761	Scfd2
novel_31	0.830761	Ap3b1
novel_31	0.830761	Polr2b
novel_31	0.830761	Mtmr1
novel_31	0.830761	Kdr
novel_31	0.830761	Ccdc58
novel_31	0.830761	Shkbp1
novel_31	0.830761	Ppip5k1
novel_31	0.830761	Ephb3
novel_31	0.830761	Ccr4
novel_31	0.830761	EOBAG000390132005
novel_325	-6.43614	1700001O22Rik
novel_325	-6.43614	Adam4
novel_325	-6.43614	EOBAG000190077005
novel_325	-6.43614	EOBAG000070037005
novel_325	-6.43614	Muc5b
novel_325	-6.43614	Ccdc70
novel_325	-6.43614	Mroh5
novel_325	-6.43614	Ccdc27
novel_325	-6.43614	Gm5134
novel_325	-6.43614	Lyzl6
novel_325	-6.43614	Vwa3b
novel_325	-6.43614	Ak8
novel_325	-6.43614	EOBAG000600020005
novel_325	-6.43614	EOBAG000980018005
novel_325	-6.43614	Fam57b
novel_325	-6.43614	EOBAG003290001005
novel_325	-6.43614	Tekt1
novel_325	-6.43614	Slc9b1
novel_325	-6.43614	Spire1
novel_325	-6.43614	Cfap77
novel_325	-6.43614	Abcc12
novel_325	-6.43614	Gpr15
novel_325	-6.43614	Lingo1
novel_325	-6.43614	Dusp15
novel_325	-6.43614	Sord
novel_325	-6.43614	Acot7
novel_325	-6.43614	EOBAG107910001035
novel_325	-6.43614	Nudt18
novel_325	-6.43614	Stkld1
novel_325	-6.43614	Aire
novel_325	-6.43614	Chdh
novel_325	-6.43614	Serpinb11
novel_325	-6.43614	Gsg1l
novel_325	-6.43614	Sdccag8
novel_325	-6.43614	Kifap3
novel_325	-6.43614	Asah2
novel_325	-6.43614	Rsph10b
novel_325	-6.43614	Chpt1
novel_325	-6.43614	Pirt
novel_325	-6.43614	EOBAG004170009005
novel_325	-6.43614	Ccdc157
novel_325	-6.43614	Ppil1
novel_325	-6.43614	Evi5l
novel_325	-6.43614	Sugp2
novel_325	-6.43614	Necap2
novel_325	-6.43614	Papd5
novel_325	-6.43614	Colec11
novel_325	-6.43614	Sdf2l1
novel_325	-6.43614	Cfap45
novel_325	-6.43614	Angel1
novel_325	-6.43614	Pomt2
novel_325	-6.43614	EOBAG117840001005
novel_325	-6.43614	Slc13a1
novel_325	-6.43614	Dcst2
novel_325	-6.43614	EOBAG066430001005
novel_325	-6.43614	Cldn4
novel_325	-6.43614	Lrrc49
novel_325	-6.43614	Syp
novel_325	-6.43614	Galnt6
novel_325	-6.43614	Cd72
novel_325	-6.43614	Tcfl5
novel_325	-6.43614	Fam222b
novel_325	-6.43614	Asf1b
novel_325	-6.43614	Tbx1
novel_325	-6.43614	4932438A13Rik
novel_325	-6.43614	Aspscr1
novel_325	-6.43614	Pbx4
novel_325	-6.43614	Epc1
novel_325	-6.43614	Trmt1
novel_325	-6.43614	Amn1
novel_325	-6.43614	MARCHF4
novel_325	-6.43614	Map2k3
novel_325	-6.43614	Samd5
novel_325	-6.43614	Dysf
novel_325	-6.43614	Rasgef1a
novel_325	-6.43614	Mgat5
novel_325	-6.43614	EOBAG001390019005
novel_325	-6.43614	Xpr1
novel_325	-6.43614	Lrrc20
novel_325	-6.43614	Wbp2
novel_325	-6.43614	Sdcbp2
novel_325	-6.43614	EOBAG000200012095
novel_325	-6.43614	Larp4b
novel_325	-6.43614	Acaca
novel_325	-6.43614	Trappc9
novel_325	-6.43614	S100a14
novel_325	-6.43614	Aldh1a2
novel_325	-6.43614	Nf2
novel_325	-6.43614	Pik3r3
novel_325	-6.43614	Nudcd3
novel_325	-6.43614	Cryba4
novel_325	-6.43614	Shisa9
novel_325	-6.43614	Vps53
novel_325	-6.43614	Myo1e
novel_325	-6.43614	Tmem209
novel_325	-6.43614	Nosip
novel_325	-6.43614	Col16a1
novel_325	-6.43614	Pdk4
novel_325	-6.43614	Flt4
novel_325	-6.43614	Lamp1
novel_325	-6.43614	Rnf207
novel_325	-6.43614	Ncf4
novel_325	-6.43614	Pinx1
novel_325	-6.43614	Cd276
novel_325	-6.43614	Prkd2
novel_325	-6.43614	Kctd17
novel_325	-6.43614	Ercc2
novel_325	-6.43614	Adcy1
novel_325	-6.43614	Ksr1
novel_325	-6.43614	Supt5
novel_325	-6.43614	Jarid2
novel_325	-6.43614	Thap4
novel_325	-6.43614	Prodh
novel_325	-6.43614	Camta1
novel_325	-6.43614	Ptch2
novel_325	-6.43614	EOBAG000310032095
novel_325	-6.43614	Sars2
novel_325	-6.43614	EOBAG001300016005
novel_325	-6.43614	EOBAG016090001095
novel_325	-6.43614	Trdv5
novel_325	-6.43614	EOBAG017650001095
novel_325	-6.43614	Srxn1
novel_325	-6.43614	Prelid3a
novel_325	-6.43614	Rere
novel_325	-6.43614	Sstr2
novel_325	-6.43614	Gtf3c1
novel_325	-6.43614	Sgta
novel_325	-6.43614	Gnl1
novel_325	-6.43614	Zfp330
novel_325	-6.43614	Tjp3
novel_325	-6.43614	Nthl1
novel_325	-6.43614	Agk
novel_325	-6.43614	Rnf166
novel_325	-6.43614	Naga
novel_325	-6.43614	Eps15l1
novel_325	-6.43614	Timm22
novel_325	-6.43614	Eno3
novel_325	-6.43614	Tmem120a
novel_325	-6.43614	EOBAG003660001095
novel_325	-6.43614	Art1
novel_325	-6.43614	Igsf9b
novel_325	-6.43614	Cog3
novel_325	-6.43614	Smarcd2
novel_325	-6.43614	Sult2b1
novel_325	-6.43614	Mapk7
novel_325	-6.43614	Pin1
novel_325	-6.43614	Arhgef11
novel_325	-6.43614	Akr1e1
novel_325	-6.43614	Surf2
novel_325	-6.43614	Zfp324
novel_325	-6.43614	Plk5
novel_325	-6.43614	Nelfcd
novel_325	-6.43614	Abhd6
novel_325	-6.43614	Cops4
novel_325	-6.43614	Arhgap25
novel_325	-6.43614	Sulf2
novel_325	-6.43614	Atp6v1c2
novel_325	-6.43614	Usp10
novel_325	-6.43614	Il18bp
novel_325	-6.43614	Agt
novel_325	-6.43614	Rap1gap2
novel_325	-6.43614	Unk
novel_325	-6.43614	Emid1
novel_325	-6.43614	Susd6
novel_325	-6.43614	Parp10
novel_325	-6.43614	Tldc1
novel_325	-6.43614	Smarcb1
novel_325	-6.43614	Usp5
novel_325	-6.43614	Fpgs
novel_325	-6.43614	Csnk1d
novel_325	-6.43614	Clcn6
novel_325	-6.43614	EOBAG000930017295
novel_325	-6.43614	Vit
novel_325	-6.43614	Slc10a7
novel_325	-6.43614	Gns
novel_325	-6.43614	Galnt18
novel_325	-6.43614	Afap1l2
novel_325	-6.43614	Tbc1d9
novel_325	-6.43614	Wbscr22
novel_325	-6.43614	Akap13
novel_325	-6.43614	Trmt44
novel_325	-6.43614	Tom1l2
novel_325	-6.43614	Plekhg2
novel_325	-6.43614	Clcn2
novel_325	-6.43614	Ankrd40
novel_325	-6.43614	Pcdh19
novel_325	-6.43614	Ank1
novel_325	-6.43614	Dthd1
novel_325	-6.43614	Mtmr1
novel_325	-6.43614	Cnot3
novel_325	-6.43614	Abhd8
novel_325	-6.43614	Gm12248
novel_325	-6.43614	Thoc3
novel_325	-6.43614	Fkbp15
novel_325	-6.43614	Inpp5a
novel_325	-6.43614	Vstm5
novel_325	-6.43614	Med15
novel_325	-6.43614	Dnajc5
novel_325	-6.43614	Ctf1
novel_325	-6.43614	Cdc42bpb
novel_325	-6.43614	Pttg1ip
novel_325	-6.43614	Ski
novel_325	-6.43614	Lgals12
novel_325	-6.43614	Dbndd1
novel_325	-6.43614	Cep131
novel_325	-6.43614	Zdhhc18
novel_325	-6.43614	Srsf11
novel_325	-6.43614	Kri1
novel_325	-6.43614	Cc2d2a
novel_325	-6.43614	Ccdc86
novel_325	-6.43614	Mrpl54
novel_325	-6.43614	EOBAG003010020005
novel_325	-6.43614	EOBAG006440005095
novel_325	-6.43614	Ptk7
novel_325	-6.43614	Hfe
novel_325	-6.43614	Med20
novel_325	-6.43614	Nek6
novel_325	-6.43614	Acacb
novel_325	-6.43614	Pigh
novel_325	-6.43614	Etfa
novel_325	-6.43614	EOBAG000070275005
novel_325	-6.43614	Map3k4
novel_325	-6.43614	Cbx8
novel_325	-6.43614	Slc27a4
novel_325	-6.43614	Atf5
novel_325	-6.43614	Dcps
novel_325	-6.43614	Camk1
novel_325	-6.43614	Gsdma
novel_325	-6.43614	Foxd2
novel_325	-6.43614	Zfand2b
novel_325	-6.43614	Pgbd5
novel_325	-6.43614	Kctd6
novel_325	-6.43614	Ly6d
novel_325	-6.43614	Rtn4r
novel_325	-6.43614	Galnt2
novel_325	-6.43614	EOBAG001900029195
novel_325	-6.43614	Tmed1
novel_325	-6.43614	Tmem114
novel_325	-6.43614	Ulk3
novel_325	-6.43614	Apba3
novel_325	-6.43614	Gnai2
novel_325	-6.43614	Mical1
novel_325	-6.43614	Stap2
novel_325	-6.43614	Gna14
novel_325	-6.43614	C1qb
novel_325	-6.43614	AI846148
novel_325	-6.43614	Tmem246
novel_325	-6.43614	Ripor3
novel_325	-6.43614	Cln8
novel_325	-6.43614	Nectin2
novel_325	-6.43614	Rab44
novel_325	-6.43614	Ctsd
novel_325	-6.43614	Panx1
novel_325	-6.43614	Ephb3
novel_325	-6.43614	Plekho2
novel_325	-6.43614	Rpl13a
novel_325	-6.43614	EOBAG001370037005
novel_325	-6.43614	Syde1
novel_325	-6.43614	Acss1
novel_325	-6.43614	OR13C4
novel_325	-6.43614	Spp2
novel_325	-6.43614	Pou3f2
novel_325	-6.43614	Cebpb
novel_325	-6.43614	Fasn
novel_325	-6.43614	Kcnh3
novel_325	-6.43614	Wfikkn2
novel_325	-6.43614	Serpinh1
novel_325	-6.43614	Smpd1
novel_325	-6.43614	Tnks1bp1
novel_325	-6.43614	Fabp6
novel_325	-6.43614	Wscd1
novel_325	-6.43614	Gla
novel_325	-6.43614	Shc2
novel_325	-6.43614	Idi2
novel_325	-6.43614	Rapgef3
novel_325	-6.43614	Mx2
novel_325	-6.43614	Klhdc7a
novel_325	-6.43614	Cdkn1b
novel_325	-6.43614	Atic
novel_325	-6.43614	Chrnb4
novel_325	-6.43614	Sox13
novel_325	-6.43614	Irf1
novel_325	-6.43614	Nrbp2
novel_325	-6.43614	Lrfn4
novel_325	-6.43614	Adamtsl2
novel_325	-6.43614	Inf2
novel_325	-6.43614	Parvg
novel_325	-6.43614	Hmx3
novel_325	-6.43614	Tmprss2
novel_325	-6.43614	Elf3
novel_325	-6.43614	Oas2
novel_325	-6.43614	EOBAG000520118005
novel_325	-6.43614	EOBAG000600113005
novel_325	-6.43614	EOBAG000880034085
novel_325	-6.43614	EOBAG002760008005
novel_325	-6.43614	Ifnl2
novel_325	-6.43614	NCL
novel_325	-6.43614	Rfng
novel_325	-6.43614	Tmem212
novel_325	-6.43614	Trim29
novel_329	1.73647	Ccdc92
novel_329	1.73647	Smg7
novel_329	1.73647	T
novel_329	1.73647	EOBAG000300081394
novel_329	1.73647	SLC22A11
novel_329	1.73647	Vps37c
novel_329	1.73647	Fbxw11
novel_329	1.73647	Eci1
novel_329	1.73647	EOBAG026860001095
novel_329	1.73647	Bcam
novel_33	0.841356	Smco1
novel_33	0.841356	Flii
novel_33	0.841356	Hecw2
novel_34	0.959834	Prss54
novel_34	0.959834	Cd164l2
novel_34	0.959834	Tmigd3
novel_34	0.959834	Dspp
novel_34	0.959834	Dnajc27
novel_34	0.959834	Acbd6
novel_34	0.959834	Rasa3
novel_34	0.959834	Cryba4
novel_34	0.959834	8030474K03Rik
novel_34	0.959834	Snx30
novel_34	0.959834	EOBAG000010103005
novel_34	0.959834	Slc1a4
novel_34	0.959834	D17Wsu92e
novel_34	0.959834	Iws1
novel_34	0.959834	Arhgap25
novel_34	0.959834	Cdca7
novel_34	0.959834	Tbc1d9b
novel_34	0.959834	Slc44a2
novel_34	0.959834	Man2b2
novel_34	0.959834	Hmx1
novel_34	0.959834	Polr1a
novel_34	0.959834	Fmo2
novel_34	0.959834	Ubr2
novel_34	0.959834	Xlr3b
novel_34	0.959834	Igsf3
novel_34	0.959834	Thbs4
novel_34	0.959834	Col6a4
novel_34	0.959834	Trim11
novel_34	0.959834	Tmem28
novel_34	0.959834	EOBAG000280009005
novel_34	0.959834	EOBAG001950002005
novel_34	0.959834	EOBAG003800013095
novel_34	0.959834	Ucp2
novel_340	-3.95367	Chd5
novel_340	-3.95367	Dnah17
novel_340	-3.95367	Gsg1l
novel_340	-3.95367	Pomt2
novel_340	-3.95367	Brd8
novel_340	-3.95367	Ankub1
novel_340	-3.95367	Pdcd2l
novel_340	-3.95367	Xpc
novel_340	-3.95367	EOBAG000820010095
novel_340	-3.95367	Gtf2f2
novel_340	-3.95367	Tcea1
novel_340	-3.95367	Myh14
novel_340	-3.95367	Aoah
novel_378	3.91208	Hrh3
novel_378	3.91208	EOBAG000660098175
novel_378	3.91208	Cep104
novel_378	3.91208	Ppp6r2
novel_378	3.91208	Phldb3
novel_378	3.91208	Th
novel_378	3.91208	Ogfr
novel_378	3.91208	EOBAG004070007095
novel_378	3.91208	Akt3
novel_378	3.91208	Srrm2
novel_378	3.91208	Imp4
novel_378	3.91208	EOBAG000100116095
novel_378	3.91208	Plekhh3
novel_378	3.91208	Prss27
novel_378	3.91208	Fgf2
novel_378	3.91208	Lsm4
novel_378	3.91208	Pald1
novel_378	3.91208	Slc15a3
novel_378	3.91208	Tk1
novel_378	3.91208	Fbln1
novel_378	3.91208	Tsen54
novel_378	3.91208	Lrfn3
novel_378	3.91208	Ctrb1
novel_378	3.91208	EOBAG000380033005
novel_378	3.91208	EOBAG017750001095
novel_398	4.29819	EOBAG002510034005
novel_398	4.29819	Pld6
novel_398	4.29819	Ndufv3
novel_398	4.29819	Nkx3-2
novel_398	4.29819	Tmem218
novel_398	4.29819	Pold2
novel_398	4.29819	Man2b2
novel_48	0.803276	Tsks
novel_48	0.803276	Chd5
novel_48	0.803276	EOBAG000660022005
novel_48	0.803276	Celf3
novel_48	0.803276	EOBAG001320118195
novel_48	0.803276	Ubxn10
novel_48	0.803276	Prss21
novel_48	0.803276	Stx2
novel_48	0.803276	Tmprss6
novel_48	0.803276	Cntln
novel_48	0.803276	Zfp521
novel_48	0.803276	Tbx1
novel_48	0.803276	Papln
novel_48	0.803276	Plk1
novel_48	0.803276	Tsen2
novel_48	0.803276	EOBAG000070061095
novel_48	0.803276	Lrch1
novel_48	0.803276	Laptm5
novel_48	0.803276	Cradd
novel_48	0.803276	Trappc2l
novel_48	0.803276	EOBAG002110001005
novel_48	0.803276	Mad2l1
novel_48	0.803276	Usp10
novel_48	0.803276	Ndufs2
novel_48	0.803276	Bckdha
novel_48	0.803276	Snapc3
novel_48	0.803276	Pold4
novel_48	0.803276	Dpf1
novel_48	0.803276	Tbrg4
novel_48	0.803276	Sprr1a
novel_48	0.803276	Ebna1bp2
novel_48	0.803276	C3
novel_48	0.803276	Prss22
novel_48	0.803276	Rpusd1
novel_48	0.803276	Myh14
novel_48	0.803276	Lgi4
novel_48	0.803276	Spint1
novel_48	0.803276	Gramd2
novel_48	0.803276	Acad9
novel_48	0.803276	Psd4
novel_48	0.803276	Pdzd4
novel_48	0.803276	Papd7
novel_48	0.803276	Xylb
novel_48	0.803276	Chad
novel_48	0.803276	Clu
novel_48	0.803276	Itgb5
novel_48	0.803276	Itgb5
novel_48	0.803276	Rhbg
novel_48	0.803276	Npepl1
novel_48	0.803276	Gja4
novel_48	0.803276	Csk
novel_48	0.803276	Sorbs2
novel_48	0.803276	Folh1
novel_48	0.803276	Col5a1
novel_48	0.803276	EOBAG000820042095
novel_48	0.803276	Ctso
novel_48	0.803276	Stat5b
novel_48	0.803276	EOBAG000370026005
novel_48	0.803276	EOBAG001160003005
novel_48	0.803276	EOBAG003420003005
novel_52	1.3042	EOBAG043480001095
novel_52	1.3042	Kat7
novel_52	1.3042	EOBAG000270010005
novel_52	1.3042	Tmem159
novel_52	1.3042	Gpr89
novel_52	1.3042	Vps29
novel_52	1.3042	Prkcd
novel_52	1.3042	Nt5m
novel_52	1.3042	Nek6
novel_52	1.3042	Pde9a
novel_52	1.3042	Gm28048
novel_52	1.3042	2010300C02Rik
novel_52	1.3042	Nid2
novel_6	1.15668	Chd5
novel_6	1.15668	Cpb2
novel_6	1.15668	Cep63
novel_6	1.15668	Iqce
novel_6	1.15668	Tmprss6
novel_6	1.15668	Gm10184
novel_6	1.15668	Cyp27b1
novel_6	1.15668	AC118542.1
novel_6	1.15668	Capzb
novel_6	1.15668	Bcl2
novel_6	1.15668	EOBAG001370001005
novel_6	1.15668	Gm4969
novel_6	1.15668	Prkcd
novel_6	1.15668	Bad
novel_6	1.15668	Aplf
novel_6	1.15668	Vsig2
novel_6	1.15668	Copz1
novel_6	1.15668	Fkbp8
novel_6	1.15668	Notch1
novel_6	1.15668	Slc25a1
novel_6	1.15668	Pycard
novel_6	1.15668	Cmtm6
novel_6	1.15668	Ctps
novel_6	1.15668	Ablim2
novel_6	1.15668	Syt13
novel_6	1.15668	Lvrn
novel_6	1.15668	Slc27a2
novel_6	1.15668	Efemp2
novel_6	1.15668	Drap1
novel_6	1.15668	EOBAG000880034085
novel_6	1.15668	EOBAG002880005005
novel_6	1.15668	EOBAG010880001095
novel_74	1.55062	Slc13a2
novel_74	1.55062	EOBAG000600127005
novel_74	1.55062	Spata21
novel_74	1.55062	Tcp11x2
novel_74	1.55062	EOBAG006700001025
novel_74	1.55062	EOBAG003840001005
novel_74	1.55062	Cnbd1
novel_74	1.55062	EOBAG000980018005
novel_74	1.55062	Pkdrej
novel_74	1.55062	Catsperd
novel_74	1.55062	Tfam
novel_74	1.55062	Cdc42ep3
novel_74	1.55062	Prkcq
novel_74	1.55062	Myod1
novel_74	1.55062	Atxn7l1
novel_74	1.55062	EOBAG004530001015
novel_74	1.55062	Olfm4
novel_74	1.55062	Fkbp10
novel_74	1.55062	EOBAG001420003025
novel_74	1.55062	Ubtd1
novel_74	1.55062	Sugp2
novel_74	1.55062	Csrnp1
novel_74	1.55062	EOBAG001380028005
novel_74	1.55062	Sgca
novel_74	1.55062	Foxl2
novel_74	1.55062	EOBAG001250003005
novel_74	1.55062	Trpm4
novel_74	1.55062	Cryz
novel_74	1.55062	Adora2a
novel_74	1.55062	EOBAG011710002095
novel_74	1.55062	EOBAG003660058095
novel_74	1.55062	Lyar
novel_74	1.55062	Dus2
novel_74	1.55062	Pbx4
novel_74	1.55062	Rasal3
novel_74	1.55062	Map2k3
novel_74	1.55062	Golga1
novel_74	1.55062	Babam1
novel_74	1.55062	Sipa1
novel_74	1.55062	EOBAG001370001005
novel_74	1.55062	Tsc2
novel_74	1.55062	Fbxl18
novel_74	1.55062	EOBAG141980001195
novel_74	1.55062	Msc
novel_74	1.55062	Ppa2
novel_74	1.55062	Sf3b2
novel_74	1.55062	Rfc2
novel_74	1.55062	Adssl1
novel_74	1.55062	Xpc
novel_74	1.55062	EOBAG002860022005
novel_74	1.55062	Tasp1
novel_74	1.55062	Lmtk2
novel_74	1.55062	Ndufaf5
novel_74	1.55062	EOBAG000030110025
novel_74	1.55062	EOBAG000030110025
novel_74	1.55062	Smarcd2
novel_74	1.55062	Myom2
novel_74	1.55062	Pin1
novel_74	1.55062	Msln
novel_74	1.55062	Col20a1
novel_74	1.55062	Rap1gap2
novel_74	1.55062	Stk11
novel_74	1.55062	Stxbp2
novel_74	1.55062	Rgs3
novel_74	1.55062	Mapk8
novel_74	1.55062	Tbx10
novel_74	1.55062	Spdef
novel_74	1.55062	Ext2
novel_74	1.55062	Abcd1
novel_74	1.55062	Actg1
novel_74	1.55062	Tsnax
novel_74	1.55062	Emd
novel_74	1.55062	Psmd1
novel_74	1.55062	Arhgap44
novel_74	1.55062	BC067074
novel_74	1.55062	Shkbp1
novel_74	1.55062	Socs1
novel_74	1.55062	Mesp2
novel_74	1.55062	BC017643
novel_74	1.55062	Spon1
novel_74	1.55062	Fam234a
novel_74	1.55062	Padi4
novel_74	1.55062	Prss22
novel_74	1.55062	EOBAG003130052095
novel_74	1.55062	Cmtr2
novel_74	1.55062	Lgi4
novel_74	1.55062	8030411F24Rik
novel_74	1.55062	Fntb
novel_74	1.55062	Pnkd
novel_74	1.55062	Atp2a3
novel_74	1.55062	Ssr2
novel_74	1.55062	Prex1
novel_74	1.55062	Prr29
novel_74	1.55062	Cst3
novel_74	1.55062	Adam19
novel_74	1.55062	Cd93
novel_74	1.55062	Atp6v0a1
novel_74	1.55062	Usp35
novel_74	1.55062	EOBAG000140184095
novel_74	1.55062	Ralgds
novel_74	1.55062	C130074G19Rik
novel_74	1.55062	Hdac7
novel_74	1.55062	Fam189a2
novel_74	1.55062	Zbtb7b
novel_74	1.55062	Rps6ka4
novel_74	1.55062	Cyb5r3
novel_74	1.55062	EOBAG002300014005
novel_74	1.55062	Cyb5a
novel_74	1.55062	Cebpb
novel_74	1.55062	Col6a1
novel_74	1.55062	Tnks1bp1
novel_74	1.55062	EOBAG000890020095
novel_74	1.55062	Vax2
novel_74	1.55062	Mpped1
novel_74	1.55062	Gm18336
novel_74	1.55062	Mrgprf
novel_74	1.55062	Ubtf
novel_74	1.55062	Hmox1
novel_74	1.55062	Arhgef5
novel_74	1.55062	Rprm
novel_74	1.55062	Mybpc2
novel_74	1.55062	Ucn3
novel_74	1.55062	EOBAG000050355005
novel_74	1.55062	EOBAG000660045095
novel_74	1.55062	EOBAG003420003005
novel_74	1.55062	EOBAG004240040195
novel_74	1.55062	EOBAG041280001005
novel_74	1.55062	EOBAG077250001085
novel_74	1.55062	Tmem212
novel_8	1.88822	Ankrd60
novel_8	1.88822	Lexm
novel_8	1.88822	Ak8
novel_8	1.88822	Adam32
novel_8	1.88822	EOBAG000310024005
novel_8	1.88822	Cadps
novel_8	1.88822	Ubtd1
novel_8	1.88822	EOBAG001410013005
novel_8	1.88822	Pomt2
novel_8	1.88822	Bap1
novel_8	1.88822	Srpk1
novel_8	1.88822	EOBAG002510034005
novel_8	1.88822	Chrne
novel_8	1.88822	EOBAG000830241095
novel_8	1.88822	Rab31
novel_8	1.88822	Proc
novel_8	1.88822	Eefsec
novel_8	1.88822	3110043O21Rik
novel_8	1.88822	Ddx60
novel_8	1.88822	Cux2
novel_8	1.88822	Ubac1
novel_8	1.88822	Pofut2
novel_8	1.88822	Trub2
novel_8	1.88822	Ppil2
novel_8	1.88822	Ttf1
novel_8	1.88822	Lrrc3b
novel_8	1.88822	Ncstn
novel_8	1.88822	Nprl3
novel_8	1.88822	Phrf1
novel_8	1.88822	Nos2
novel_8	1.88822	Vmo1
novel_8	1.88822	Supt6
novel_8	1.88822	Trim56
novel_8	1.88822	Abcd1
novel_8	1.88822	Rbm5
novel_8	1.88822	Wdfy3
novel_8	1.88822	Ddhd2
novel_8	1.88822	Fbxo21
novel_8	1.88822	Fbxw13
novel_8	1.88822	Lcn2
novel_8	1.88822	Arnt2
novel_8	1.88822	Vsir
novel_8	1.88822	Rnh1
novel_8	1.88822	Taf8
novel_8	1.88822	Ndufv1
novel_8	1.88822	Myo6
novel_8	1.88822	Acad8
novel_8	1.88822	Rusc1
novel_8	1.88822	Ascl2
novel_8	1.88822	Trim7
novel_8	1.88822	Tgfbi
novel_8	1.88822	Mmp2
novel_8	1.88822	Agmat
novel_8	1.88822	2010109I03Rik
novel_8	1.88822	EOBAG000780051005
novel_8	1.88822	EOBAG000820065095
novel_8	1.88822	EOBAG002550015005
novel_8	1.88822	Trim29
novel_8	1.88822	Wfdc10
novel_85	1.10373	1700022I11Rik
novel_85	1.10373	EOBAG004970001005
rno-let-7f-5p	0.989716	Asb12
rno-miR-101b-3p	-2.43137	Drd5
rno-miR-101b-3p	-2.43137	EOBAG004980002095
rno-miR-101b-3p	-2.43137	Gpr156
rno-miR-101b-3p	-2.43137	EOBAG008870001095
rno-miR-101b-3p	-2.43137	EOBAG120900001095
rno-miR-103-3p	-0.919053	Gm498
rno-miR-103-3p	-0.919053	EOBAG000020149005
rno-miR-103-3p	-0.919053	Ace
rno-miR-103-3p	-0.919053	Gm9047
rno-miR-103-3p	-0.919053	4921509C19Rik
rno-miR-103-3p	-0.919053	Ak8
rno-miR-103-3p	-0.919053	Gm6588
rno-miR-103-3p	-0.919053	EOBAG000150127005
rno-miR-103-3p	-0.919053	EOBAG004420004294
rno-miR-103-3p	-0.919053	Rangrf
rno-miR-103-3p	-0.919053	Mok
rno-miR-103-3p	-0.919053	Ttc12
rno-miR-103-3p	-0.919053	EOBAG000470001005
rno-miR-103-3p	-0.919053	Hdlbp
rno-miR-103-3p	-0.919053	Ppp6r2
rno-miR-103-3p	-0.919053	Efcab11
rno-miR-103-3p	-0.919053	Vezt
rno-miR-103-3p	-0.919053	Rasa3
rno-miR-103-3p	-0.919053	Slpi
rno-miR-103-3p	-0.919053	Pnlip
rno-miR-103-3p	-0.919053	Bace1
rno-miR-103-3p	-0.919053	Bola3
rno-miR-103-3p	-0.919053	Adgrl3
rno-miR-103-3p	-0.919053	Ptgdr2
rno-miR-103-3p	-0.919053	Zfyve26
rno-miR-103-3p	-0.919053	Cpsf1
rno-miR-103-3p	-0.919053	Prodh
rno-miR-103-3p	-0.919053	Recql5
rno-miR-103-3p	-0.919053	Snrk
rno-miR-103-3p	-0.919053	Tm9sf4
rno-miR-103-3p	-0.919053	Cldn5
rno-miR-103-3p	-0.919053	Rbm19
rno-miR-103-3p	-0.919053	Adcyap1
rno-miR-103-3p	-0.919053	Pin1
rno-miR-103-3p	-0.919053	Fbxo9
rno-miR-103-3p	-0.919053	Aifm2
rno-miR-103-3p	-0.919053	Abcg5
rno-miR-103-3p	-0.919053	Arhgap26
rno-miR-103-3p	-0.919053	Ispd
rno-miR-103-3p	-0.919053	Dnajc13
rno-miR-103-3p	-0.919053	Amacr
rno-miR-103-3p	-0.919053	Ap3m1
rno-miR-103-3p	-0.919053	Med10
rno-miR-103-3p	-0.919053	Lrpprc
rno-miR-103-3p	-0.919053	TMEM61
rno-miR-103-3p	-0.919053	BC017643
rno-miR-103-3p	-0.919053	Dph5
rno-miR-103-3p	-0.919053	Chrm1
rno-miR-103-3p	-0.919053	Dll1
rno-miR-103-3p	-0.919053	Tbl1x
rno-miR-103-3p	-0.919053	Dlg5
rno-miR-103-3p	-0.919053	Nos1ap
rno-miR-103-3p	-0.919053	Tcof1
rno-miR-103-3p	-0.919053	Ikbke
rno-miR-103-3p	-0.919053	Misp
rno-miR-103-3p	-0.919053	Nr2e1
rno-miR-103-3p	-0.919053	Serpinb7
rno-miR-103-3p	-0.919053	Cd7
rno-miR-103-3p	-0.919053	Lin7b
rno-miR-103-3p	-0.919053	EOBAG002500021005
rno-miR-106b-3p	-1.01042	Otop2
rno-miR-106b-3p	-1.01042	Inpp4b
rno-miR-106b-3p	-1.01042	EOBAG003030006005
rno-miR-106b-3p	-1.01042	Gm4131
rno-miR-106b-3p	-1.01042	K230010J24Rik
rno-miR-106b-3p	-1.01042	EOBAG000740020005
rno-miR-106b-3p	-1.01042	Rpp40
rno-miR-106b-3p	-1.01042	Pink1
rno-miR-106b-3p	-1.01042	Lca5
rno-miR-106b-3p	-1.01042	Fam184a
rno-miR-106b-3p	-1.01042	EOBAG000600022005
rno-miR-106b-3p	-1.01042	Tmem259
rno-miR-106b-3p	-1.01042	Prodh
rno-miR-106b-3p	-1.01042	Ptch2
rno-miR-106b-3p	-1.01042	Sars2
rno-miR-106b-3p	-1.01042	Atxn2
rno-miR-106b-3p	-1.01042	Raly
rno-miR-106b-3p	-1.01042	Fbxw11
rno-miR-106b-3p	-1.01042	Bsg
rno-miR-106b-3p	-1.01042	Hsd11b2
rno-miR-106b-3p	-1.01042	Qpctl
rno-miR-106b-3p	-1.01042	Por
rno-miR-106b-3p	-1.01042	Kmt2b
rno-miR-106b-3p	-1.01042	Tsc22d3
rno-miR-106b-3p	-1.01042	Panx1
rno-miR-106b-3p	-1.01042	4933402E13Rik
rno-miR-106b-3p	-1.01042	Pglyrp4
rno-miR-106b-3p	-1.01042	Chek2
rno-miR-106b-3p	-1.01042	Plvap
rno-miR-106b-3p	-1.01042	EOBAG001270011005
rno-miR-106b-3p	-1.01042	EOBAG021890001095
rno-miR-106b-5p	-0.992424	Tmem182
rno-miR-106b-5p	-0.992424	Cnga4
rno-miR-106b-5p	-0.992424	Rsph1
rno-miR-106b-5p	-0.992424	EOBAG001040010005
rno-miR-106b-5p	-0.992424	Ppp1r10
rno-miR-106b-5p	-0.992424	BC016579
rno-miR-106b-5p	-0.992424	Ptpn11
rno-miR-106b-5p	-0.992424	Twf2
rno-miR-124-3p	2.93013	Nav2
rno-miR-124-3p	2.93013	L2hgdh
rno-miR-124-3p	2.93013	Efcab1
rno-miR-124-3p	2.93013	Gpr180
rno-miR-124-3p	2.93013	Maea
rno-miR-124-3p	2.93013	Nubp2
rno-miR-124-3p	2.93013	Mfsd10
rno-miR-124-3p	2.93013	Numa1
rno-miR-124-3p	2.93013	Abcd1
rno-miR-124-3p	2.93013	Ctsh
rno-miR-124-3p	2.93013	Pnkp
rno-miR-124-3p	2.93013	Gpbar1
rno-miR-124-3p	2.93013	Ctps2
rno-miR-124-3p	2.93013	Pdcd6
rno-miR-124-3p	2.93013	Dhrs1
rno-miR-124-3p	2.93013	Apba3
rno-miR-124-3p	2.93013	Rilpl1
rno-miR-124-3p	2.93013	Ninl
rno-miR-124-3p	2.93013	EOBAG000720059095
rno-miR-124-3p	2.93013	Rras
rno-miR-124-5p	-2.71681	EOBAG001860012095
rno-miR-124-5p	-2.71681	Sema4a
rno-miR-124-5p	-2.71681	Adcy1
rno-miR-124-5p	-2.71681	Vsig2
rno-miR-124-5p	-2.71681	Sema4b
rno-miR-124-5p	-2.71681	Plekhb2
rno-miR-124-5p	-2.71681	Farp2
rno-miR-124-5p	-2.71681	Tbc1d30
rno-miR-124-5p	-2.71681	Adpgk
rno-miR-124-5p	-2.71681	Srpr
rno-miR-124-5p	-2.71681	Foxi1
rno-miR-124-5p	-2.71681	EOBAG000910029005
rno-miR-124-5p	-2.71681	EOBAG001310036005
rno-miR-124-5p	-2.71681	EOBAG016490002095
rno-miR-125b-2-3p	1.01739	EOBAG000070037005
rno-miR-125b-2-3p	1.01739	EOBAG005400005095
rno-miR-125b-2-3p	1.01739	EOBAG001190003005
rno-miR-125b-2-3p	1.01739	Dusp13
rno-miR-125b-2-3p	1.01739	Oprl1
rno-miR-125b-2-3p	1.01739	Lrrc56
rno-miR-125b-2-3p	1.01739	Nphp1
rno-miR-125b-2-3p	1.01739	Rbm4b
rno-miR-125b-2-3p	1.01739	Bdh1
rno-miR-125b-2-3p	1.01739	EOBAG002030013195
rno-miR-125b-2-3p	1.01739	Ccpg1
rno-miR-125b-2-3p	1.01739	EOBAG000070120095
rno-miR-125b-2-3p	1.01739	Vps8
rno-miR-125b-2-3p	1.01739	Atpaf2
rno-miR-125b-2-3p	1.01739	Mgat5
rno-miR-125b-2-3p	1.01739	Pdpk1
rno-miR-125b-2-3p	1.01739	Dennd2c
rno-miR-125b-2-3p	1.01739	Sik1
rno-miR-125b-2-3p	1.01739	Dph2
rno-miR-125b-2-3p	1.01739	Ergic3
rno-miR-125b-2-3p	1.01739	Ptpn5
rno-miR-125b-2-3p	1.01739	Cradd
rno-miR-125b-2-3p	1.01739	Isca1
rno-miR-125b-2-3p	1.01739	Tigd5
rno-miR-125b-2-3p	1.01739	Park2
rno-miR-125b-2-3p	1.01739	Celsr2
rno-miR-125b-2-3p	1.01739	Dll4
rno-miR-125b-2-3p	1.01739	Mks1
rno-miR-125b-2-3p	1.01739	Gpr156
rno-miR-125b-2-3p	1.01739	Kctd10
rno-miR-125b-2-3p	1.01739	Carmil1
rno-miR-125b-2-3p	1.01739	EOBAG004640020175
rno-miR-125b-2-3p	1.01739	EOBAG000680060095
rno-miR-125b-2-3p	1.01739	Tldc1
rno-miR-125b-2-3p	1.01739	Pnmal1
rno-miR-125b-2-3p	1.01739	Diras1
rno-miR-125b-2-3p	1.01739	Ilkap
rno-miR-125b-2-3p	1.01739	2810428I15Rik
rno-miR-125b-2-3p	1.01739	Fam96b
rno-miR-125b-2-3p	1.01739	Gxylt2
rno-miR-125b-2-3p	1.01739	Il2rb
rno-miR-125b-2-3p	1.01739	Nat8l
rno-miR-125b-2-3p	1.01739	Notch1
rno-miR-125b-2-3p	1.01739	Wrn
rno-miR-125b-2-3p	1.01739	Ddx18
rno-miR-125b-2-3p	1.01739	EOBAG061730001095
rno-miR-125b-2-3p	1.01739	Ctnnb1
rno-miR-125b-2-3p	1.01739	Lman1
rno-miR-125b-2-3p	1.01739	Hmcn2
rno-miR-125b-2-3p	1.01739	Cyb5rl
rno-miR-125b-2-3p	1.01739	Slc25a23
rno-miR-125b-2-3p	1.01739	Angptl4
rno-miR-125b-2-3p	1.01739	Map3k4
rno-miR-125b-2-3p	1.01739	Diexf
rno-miR-125b-2-3p	1.01739	Nlrx1
rno-miR-125b-2-3p	1.01739	Zswim3
rno-miR-125b-2-3p	1.01739	Rxra
rno-miR-125b-2-3p	1.01739	Lonp1
rno-miR-125b-2-3p	1.01739	Tnk2
rno-miR-125b-2-3p	1.01739	1700021F05Rik
rno-miR-125b-2-3p	1.01739	Itgb5
rno-miR-125b-2-3p	1.01739	Itgb5
rno-miR-125b-2-3p	1.01739	Pdgfrb
rno-miR-125b-2-3p	1.01739	Pcyt1b
rno-miR-125b-2-3p	1.01739	Map1b
rno-miR-125b-2-3p	1.01739	Rilpl1
rno-miR-125b-2-3p	1.01739	Cyb5r3
rno-miR-125b-2-3p	1.01739	Bfsp1
rno-miR-125b-2-3p	1.01739	Asb13
rno-miR-125b-2-3p	1.01739	Fasn
rno-miR-125b-2-3p	1.01739	Mgat4b
rno-miR-125b-2-3p	1.01739	EOBAG001320153195
rno-miR-125b-2-3p	1.01739	Slc35d2
rno-miR-125b-2-3p	1.01739	Plvap
rno-miR-125b-2-3p	1.01739	Tsen54
rno-miR-125b-2-3p	1.01739	Slc2a5
rno-miR-125b-2-3p	1.01739	Adamtsl2
rno-miR-125b-2-3p	1.01739	Cdc42ep1
rno-miR-125b-2-3p	1.01739	EOBAG000130067005
rno-miR-128-3p	-1.04147	Hemgn
rno-miR-128-3p	-1.04147	Fam78a
rno-miR-128-3p	-1.04147	EOBAG000330052005
rno-miR-128-3p	-1.04147	Eya1
rno-miR-128-3p	-1.04147	Stom
rno-miR-128-3p	-1.04147	Gba3
rno-miR-128-3p	-1.04147	Nyap2
rno-miR-128-3p	-1.04147	Cd52
rno-miR-128-3p	-1.04147	Slc17a4
rno-miR-128-3p	-1.04147	Fam161a
rno-miR-128-3p	-1.04147	Ttc21b
rno-miR-128-3p	-1.04147	Ptch2
rno-miR-128-3p	-1.04147	Mmp10
rno-miR-128-3p	-1.04147	Ppp4c
rno-miR-128-3p	-1.04147	Ccdc61
rno-miR-128-3p	-1.04147	Scnn1b
rno-miR-128-3p	-1.04147	Tpp2
rno-miR-128-3p	-1.04147	EOBAG002540001005
rno-miR-128-3p	-1.04147	Dnajc5
rno-miR-128-3p	-1.04147	Xrcc1
rno-miR-128-3p	-1.04147	Ist1
rno-miR-128-3p	-1.04147	Rpa2
rno-miR-128-3p	-1.04147	Clu
rno-miR-128-3p	-1.04147	Rhbg
rno-miR-128-3p	-1.04147	Nrp2
rno-miR-128-3p	-1.04147	Spp2
rno-miR-128-3p	-1.04147	Wfdc6b
rno-miR-128-3p	-1.04147	Gm13889
rno-miR-128-3p	-1.04147	Tfr2
rno-miR-130b-3p	-4.38972	Dnm3
rno-miR-130b-3p	-4.38972	Arhgap21
rno-miR-130b-3p	-4.38972	Thy1
rno-miR-130b-3p	-4.38972	C1s1
rno-miR-130b-3p	-4.38972	EOBAG004210046025
rno-miR-130b-5p	-4.29171	Fscn3
rno-miR-130b-5p	-4.29171	Gm11634
rno-miR-130b-5p	-4.29171	AC124621.1
rno-miR-130b-5p	-4.29171	EOBAG000650001015
rno-miR-130b-5p	-4.29171	4930447C04Rik
rno-miR-130b-5p	-4.29171	Fuz
rno-miR-130b-5p	-4.29171	Plcd4
rno-miR-130b-5p	-4.29171	Mvk
rno-miR-130b-5p	-4.29171	Snx11
rno-miR-130b-5p	-4.29171	Prrg2
rno-miR-130b-5p	-4.29171	Cplx4
rno-miR-130b-5p	-4.29171	Ftsj3
rno-miR-130b-5p	-4.29171	EOBAG020540001095
rno-miR-130b-5p	-4.29171	Nr2c2
rno-miR-130b-5p	-4.29171	Eno3
rno-miR-130b-5p	-4.29171	Dennd5a
rno-miR-130b-5p	-4.29171	Clns1a
rno-miR-130b-5p	-4.29171	Hadhb
rno-miR-130b-5p	-4.29171	Hadhb
rno-miR-130b-5p	-4.29171	Hecw2
rno-miR-130b-5p	-4.29171	Chd3
rno-miR-130b-5p	-4.29171	BC005624
rno-miR-130b-5p	-4.29171	Exoc3l4
rno-miR-130b-5p	-4.29171	Ptch1
rno-miR-130b-5p	-4.29171	Zfand2b
rno-miR-130b-5p	-4.29171	Otoa
rno-miR-130b-5p	-4.29171	P2ry6
rno-miR-130b-5p	-4.29171	Ffar3
rno-miR-132-5p	-1.21037	Ccdc70
rno-miR-132-5p	-1.21037	5031439G07Rik
rno-miR-132-5p	-1.21037	Gpd2
rno-miR-132-5p	-1.21037	Usp47
rno-miR-132-5p	-1.21037	Ccdc88b
rno-miR-132-5p	-1.21037	Chaf1a
rno-miR-132-5p	-1.21037	Park7
rno-miR-132-5p	-1.21037	Npbwr1
rno-miR-132-5p	-1.21037	Vopp1
rno-miR-132-5p	-1.21037	PPP2R3B
rno-miR-132-5p	-1.21037	Atp2b3
rno-miR-132-5p	-1.21037	EOBAG000060077095
rno-miR-135a-5p	2.69568	EOBAG003790010005
rno-miR-135a-5p	2.69568	Kifap3
rno-miR-135a-5p	2.69568	Brs3
rno-miR-135a-5p	2.69568	EOBAG000310032095
rno-miR-135a-5p	2.69568	EOBAG000630274095
rno-miR-135a-5p	2.69568	Glyctk
rno-miR-135a-5p	2.69568	Hdac5
rno-miR-135b-5p	2.3542	EOBAG003790010005
rno-miR-135b-5p	2.3542	EOBAG000010144005
rno-miR-135b-5p	2.3542	Kifap3
rno-miR-135b-5p	2.3542	EOBAG001500003005
rno-miR-135b-5p	2.3542	EOBAG000310032095
rno-miR-135b-5p	2.3542	EOBAG000630274095
rno-miR-135b-5p	2.3542	Glyctk
rno-miR-138-5p	-2.9244	EOBAG005280001005
rno-miR-138-5p	-2.9244	Catsper1
rno-miR-138-5p	-2.9244	Sprr3
rno-miR-138-5p	-2.9244	Dusp13
rno-miR-138-5p	-2.9244	Col22a1
rno-miR-138-5p	-2.9244	EOBAG001320146295
rno-miR-138-5p	-2.9244	Gpr3
rno-miR-138-5p	-2.9244	Hrh3
rno-miR-138-5p	-2.9244	Cfap99
rno-miR-138-5p	-2.9244	9030617O03Rik
rno-miR-138-5p	-2.9244	Fam167a
rno-miR-138-5p	-2.9244	EOBAG000680090115
rno-miR-138-5p	-2.9244	Gnao1
rno-miR-138-5p	-2.9244	Nbn
rno-miR-138-5p	-2.9244	K230010J24Rik
rno-miR-138-5p	-2.9244	EOBAG003310005095
rno-miR-138-5p	-2.9244	Ifng
rno-miR-138-5p	-2.9244	Tmprss6
rno-miR-138-5p	-2.9244	Dsc3
rno-miR-138-5p	-2.9244	EOBAG003660034095
rno-miR-138-5p	-2.9244	EOBAG000130106005
rno-miR-138-5p	-2.9244	EOBAG000680013005
rno-miR-138-5p	-2.9244	Mrpl47
rno-miR-138-5p	-2.9244	Clec18a
rno-miR-138-5p	-2.9244	Snx20
rno-miR-138-5p	-2.9244	Rdh12
rno-miR-138-5p	-2.9244	Cdh24
rno-miR-138-5p	-2.9244	EOBAG000570087005
rno-miR-138-5p	-2.9244	Smtnl1
rno-miR-138-5p	-2.9244	Arsa
rno-miR-138-5p	-2.9244	Ppp4r1
rno-miR-138-5p	-2.9244	Wbp2
rno-miR-138-5p	-2.9244	Lrrn4
rno-miR-138-5p	-2.9244	Vipr1
rno-miR-138-5p	-2.9244	EOBAG008700001095
rno-miR-138-5p	-2.9244	Slc30a3
rno-miR-138-5p	-2.9244	Hdac4
rno-miR-138-5p	-2.9244	Capza1
rno-miR-138-5p	-2.9244	Pyurf
rno-miR-138-5p	-2.9244	Swsap1
rno-miR-138-5p	-2.9244	Prkcd
rno-miR-138-5p	-2.9244	Recql5
rno-miR-138-5p	-2.9244	Fpr2
rno-miR-138-5p	-2.9244	Xpa
rno-miR-138-5p	-2.9244	G3bp1
rno-miR-138-5p	-2.9244	Tmem218
rno-miR-138-5p	-2.9244	Smyd2
rno-miR-138-5p	-2.9244	Aatk
rno-miR-138-5p	-2.9244	Zfp324
rno-miR-138-5p	-2.9244	Exoc7
rno-miR-138-5p	-2.9244	Add1
rno-miR-138-5p	-2.9244	Nubp2
rno-miR-138-5p	-2.9244	Raly
rno-miR-138-5p	-2.9244	Fsd1
rno-miR-138-5p	-2.9244	Arhgap25
rno-miR-138-5p	-2.9244	Hspb11
rno-miR-138-5p	-2.9244	Acy1
rno-miR-138-5p	-2.9244	Prss30
rno-miR-138-5p	-2.9244	Ankrd13b
rno-miR-138-5p	-2.9244	Cyp2t4
rno-miR-138-5p	-2.9244	Scaf4
rno-miR-138-5p	-2.9244	Galnt18
rno-miR-138-5p	-2.9244	Alg2
rno-miR-138-5p	-2.9244	Pgs1
rno-miR-138-5p	-2.9244	Nr1h2
rno-miR-138-5p	-2.9244	Tbrg4
rno-miR-138-5p	-2.9244	Ppdpf
rno-miR-138-5p	-2.9244	Disc1
rno-miR-138-5p	-2.9244	Stra6
rno-miR-138-5p	-2.9244	Cnih3
rno-miR-138-5p	-2.9244	Pigu
rno-miR-138-5p	-2.9244	Vstm5
rno-miR-138-5p	-2.9244	Tmem50a
rno-miR-138-5p	-2.9244	Camk2g
rno-miR-138-5p	-2.9244	Dock7
rno-miR-138-5p	-2.9244	EOBAG002300003095
rno-miR-138-5p	-2.9244	Il6ra
rno-miR-138-5p	-2.9244	Trac
rno-miR-138-5p	-2.9244	Rexo4
rno-miR-138-5p	-2.9244	6430548M08Rik
rno-miR-138-5p	-2.9244	Pdk1
rno-miR-138-5p	-2.9244	Sstr5
rno-miR-138-5p	-2.9244	Pnkd
rno-miR-138-5p	-2.9244	Ftl1-ps1
rno-miR-138-5p	-2.9244	EOBAG066900001095
rno-miR-138-5p	-2.9244	EOBAG001820018095
rno-miR-138-5p	-2.9244	Nppc
rno-miR-138-5p	-2.9244	Tpcn1
rno-miR-138-5p	-2.9244	Mvb12a
rno-miR-138-5p	-2.9244	Ppp1r14b
rno-miR-138-5p	-2.9244	Ppp1r26
rno-miR-138-5p	-2.9244	Cryaa
rno-miR-138-5p	-2.9244	Slc20a2
rno-miR-138-5p	-2.9244	Cst12
rno-miR-138-5p	-2.9244	Prex1
rno-miR-138-5p	-2.9244	Prr29
rno-miR-138-5p	-2.9244	EOBAG000250098095
rno-miR-138-5p	-2.9244	Clu
rno-miR-138-5p	-2.9244	L3mbtl3
rno-miR-138-5p	-2.9244	Akt1s1
rno-miR-138-5p	-2.9244	Rtn4r
rno-miR-138-5p	-2.9244	Ccdc94
rno-miR-138-5p	-2.9244	Gnai2
rno-miR-138-5p	-2.9244	Tdp2
rno-miR-138-5p	-2.9244	Gdpd2
rno-miR-138-5p	-2.9244	Wwc3
rno-miR-138-5p	-2.9244	Dact2
rno-miR-138-5p	-2.9244	Nxph3
rno-miR-138-5p	-2.9244	Rps6ka1
rno-miR-138-5p	-2.9244	Arhgap10
rno-miR-138-5p	-2.9244	Cotl1
rno-miR-138-5p	-2.9244	Ablim2
rno-miR-138-5p	-2.9244	Slc15a3
rno-miR-138-5p	-2.9244	Adora1
rno-miR-138-5p	-2.9244	Gfi1
rno-miR-138-5p	-2.9244	Syde1
rno-miR-138-5p	-2.9244	Plg
rno-miR-138-5p	-2.9244	Faap100
rno-miR-138-5p	-2.9244	Mpst
rno-miR-138-5p	-2.9244	Gmip
rno-miR-138-5p	-2.9244	EOBAG028420001095
rno-miR-138-5p	-2.9244	Scara5
rno-miR-138-5p	-2.9244	Chst2
rno-miR-138-5p	-2.9244	Ctso
rno-miR-138-5p	-2.9244	Pglyrp2
rno-miR-138-5p	-2.9244	Nrap
rno-miR-138-5p	-2.9244	Fam84a
rno-miR-138-5p	-2.9244	Arhgap4
rno-miR-138-5p	-2.9244	Nkx2-9
rno-miR-138-5p	-2.9244	EOBAG000240005005
rno-miR-138-5p	-2.9244	EOBAG000520148005
rno-miR-138-5p	-2.9244	EOBAG001970001005
rno-miR-138-5p	-2.9244	EOBAG002050004095
rno-miR-138-5p	-2.9244	EOBAG061630001095
rno-miR-138-5p	-2.9244	Rhoc
rno-miR-143-3p	0.970422	EOBAG001640001095
rno-miR-143-3p	0.970422	Meig1
rno-miR-143-3p	0.970422	Txnrd3
rno-miR-143-3p	0.970422	Prok2
rno-miR-143-3p	0.970422	EOBAG000740040005
rno-miR-143-3p	0.970422	PSMA8
rno-miR-143-3p	0.970422	Ntsr1
rno-miR-143-3p	0.970422	EOBAG003660034095
rno-miR-143-3p	0.970422	Samd9l
rno-miR-143-3p	0.970422	Dennd2c
rno-miR-143-3p	0.970422	EOBAG001590027005
rno-miR-143-3p	0.970422	Jarid2
rno-miR-143-3p	0.970422	Tab1
rno-miR-143-3p	0.970422	Smarca2
rno-miR-143-3p	0.970422	Msrb3
rno-miR-143-3p	0.970422	Txnl1
rno-miR-143-3p	0.970422	EOBAG026860001095
rno-miR-143-3p	0.970422	Rpl28
rno-miR-143-3p	0.970422	EOBAG001850008095
rno-miR-143-3p	0.970422	Plau
rno-miR-143-3p	0.970422	EOBAG000310135095
rno-miR-143-3p	0.970422	EOBAG003180012095
rno-miR-143-5p	0.939572	Gm498
rno-miR-143-5p	0.939572	Akap3
rno-miR-143-5p	0.939572	Hist1h2bp
rno-miR-143-5p	0.939572	Dnah17
rno-miR-143-5p	0.939572	Lrrc9
rno-miR-143-5p	0.939572	1700040L02Rik
rno-miR-143-5p	0.939572	MARCHF11
rno-miR-143-5p	0.939572	Ttc21a
rno-miR-143-5p	0.939572	Aire
rno-miR-143-5p	0.939572	EOBAG009330001095
rno-miR-143-5p	0.939572	EOBAG053000001095
rno-miR-143-5p	0.939572	Sdccag8
rno-miR-143-5p	0.939572	Adra1a
rno-miR-143-5p	0.939572	Strip2
rno-miR-143-5p	0.939572	Gps1
rno-miR-143-5p	0.939572	Csrnp1
rno-miR-143-5p	0.939572	Muc16
rno-miR-143-5p	0.939572	EOBAG002450001285
rno-miR-143-5p	0.939572	Hdac11
rno-miR-143-5p	0.939572	Sim2
rno-miR-143-5p	0.939572	EOBAG098040001195
rno-miR-143-5p	0.939572	EOBAG003660039095
rno-miR-143-5p	0.939572	Gpr153
rno-miR-143-5p	0.939572	Gm10184
rno-miR-143-5p	0.939572	Dnajc7
rno-miR-143-5p	0.939572	Vprbp
rno-miR-143-5p	0.939572	Tspan11
rno-miR-143-5p	0.939572	Hbq1b
rno-miR-143-5p	0.939572	Gapvd1
rno-miR-143-5p	0.939572	Dcaf15
rno-miR-143-5p	0.939572	Aldh1a2
rno-miR-143-5p	0.939572	Tmcc1
rno-miR-143-5p	0.939572	Tmem209
rno-miR-143-5p	0.939572	EOBAG007190001095
rno-miR-143-5p	0.939572	Pirb
rno-miR-143-5p	0.939572	Rab11fip4
rno-miR-143-5p	0.939572	Tdp1
rno-miR-143-5p	0.939572	Klhl30
rno-miR-143-5p	0.939572	Tmem165
rno-miR-143-5p	0.939572	Rnf220
rno-miR-143-5p	0.939572	Ksr1
rno-miR-143-5p	0.939572	Thap4
rno-miR-143-5p	0.939572	EOBAG001350029005
rno-miR-143-5p	0.939572	Aida
rno-miR-143-5p	0.939572	Gfod2
rno-miR-143-5p	0.939572	Wfdc8
rno-miR-143-5p	0.939572	Ccm2l
rno-miR-143-5p	0.939572	Fam184b
rno-miR-143-5p	0.939572	Fam135a
rno-miR-143-5p	0.939572	Sgta
rno-miR-143-5p	0.939572	Xpa
rno-miR-143-5p	0.939572	Col4a6
rno-miR-143-5p	0.939572	Celsr2
rno-miR-143-5p	0.939572	Wnk2
rno-miR-143-5p	0.939572	Lrrc4
rno-miR-143-5p	0.939572	Elac1
rno-miR-143-5p	0.939572	Dnmt1
rno-miR-143-5p	0.939572	Sec11a
rno-miR-143-5p	0.939572	Sec14l1
rno-miR-143-5p	0.939572	Fbxo9
rno-miR-143-5p	0.939572	Caap1
rno-miR-143-5p	0.939572	Tmem43
rno-miR-143-5p	0.939572	EOBAG004640020175
rno-miR-143-5p	0.939572	Ankrd13b
rno-miR-143-5p	0.939572	Mras
rno-miR-143-5p	0.939572	Nars2
rno-miR-143-5p	0.939572	Ahr
rno-miR-143-5p	0.939572	Jakmip1
rno-miR-143-5p	0.939572	Ltbp1
rno-miR-143-5p	0.939572	Itk
rno-miR-143-5p	0.939572	Ccz1
rno-miR-143-5p	0.939572	Pde1b
rno-miR-143-5p	0.939572	Esyt2
rno-miR-143-5p	0.939572	Ppdpf
rno-miR-143-5p	0.939572	Ank1
rno-miR-143-5p	0.939572	Tbc1d9b
rno-miR-143-5p	0.939572	Kdr
rno-miR-143-5p	0.939572	Ankrd11
rno-miR-143-5p	0.939572	Ptp4a3
rno-miR-143-5p	0.939572	Slc43a3
rno-miR-143-5p	0.939572	Padi4
rno-miR-143-5p	0.939572	Notch1
rno-miR-143-5p	0.939572	Dlst
rno-miR-143-5p	0.939572	Szt2
rno-miR-143-5p	0.939572	EOBAG000250067005
rno-miR-143-5p	0.939572	Kdelr3
rno-miR-143-5p	0.939572	Jdp2
rno-miR-143-5p	0.939572	Dffa
rno-miR-143-5p	0.939572	Scn5a
rno-miR-143-5p	0.939572	C2cd4c
rno-miR-143-5p	0.939572	Rwdd1
rno-miR-143-5p	0.939572	Irak1
rno-miR-143-5p	0.939572	Ttc3
rno-miR-143-5p	0.939572	Slc29a1
rno-miR-143-5p	0.939572	Cdh23
rno-miR-143-5p	0.939572	Pias3
rno-miR-143-5p	0.939572	Mipol1
rno-miR-143-5p	0.939572	Klf13
rno-miR-143-5p	0.939572	Itpkb
rno-miR-143-5p	0.939572	Ppp1r14a
rno-miR-143-5p	0.939572	Cln8
rno-miR-143-5p	0.939572	Lyn
rno-miR-143-5p	0.939572	Slc46a1
rno-miR-143-5p	0.939572	Aes
rno-miR-143-5p	0.939572	Acss1
rno-miR-143-5p	0.939572	D10Jhu81e
rno-miR-143-5p	0.939572	Tagln
rno-miR-143-5p	0.939572	Utp14a
rno-miR-143-5p	0.939572	EOBAG001140005005
rno-miR-143-5p	0.939572	EOBAG000720059095
rno-miR-143-5p	0.939572	Sfrp1
rno-miR-143-5p	0.939572	Ddx3x
rno-miR-143-5p	0.939572	Cacng1
rno-miR-143-5p	0.939572	Tbx3
rno-miR-143-5p	0.939572	Slc4a3
rno-miR-143-5p	0.939572	Inf2
rno-miR-143-5p	0.939572	Rgma
rno-miR-143-5p	0.939572	Trim55
rno-miR-143-5p	0.939572	Fgf15
rno-miR-143-5p	0.939572	Tmprss2
rno-miR-143-5p	0.939572	EOBAG000090128005
rno-miR-143-5p	0.939572	EOBAG000360076005
rno-miR-143-5p	0.939572	EOBAG001130059005
rno-miR-143-5p	0.939572	EOBAG001540001005
rno-miR-143-5p	0.939572	EOBAG012130003085
rno-miR-148a-3p	0.800029	Tex21
rno-miR-148a-3p	0.800029	EOBAG001670026005
rno-miR-148a-3p	0.800029	Tdp1
rno-miR-148a-3p	0.800029	Tbc1d22a
rno-miR-148a-3p	0.800029	Kif5a
rno-miR-148a-3p	0.800029	Scn5a
rno-miR-148a-3p	0.800029	Syde1
rno-miR-148a-3p	0.800029	Serpinb1a
rno-miR-148a-3p	0.800029	EOBAG000660076005
rno-miR-148b-3p	-1.19334	EOBAG001670026005
rno-miR-148b-3p	-1.19334	EOBAG003720004005
rno-miR-148b-3p	-1.19334	3110035E14Rik
rno-miR-148b-3p	-1.19334	Tdp1
rno-miR-148b-3p	-1.19334	Scn5a
rno-miR-148b-3p	-1.19334	Art2b
rno-miR-148b-3p	-1.19334	Hdac7
rno-miR-149-5p	1.37103	Hmgb4
rno-miR-149-5p	1.37103	Slc13a2
rno-miR-149-5p	1.37103	Muc5b
rno-miR-149-5p	1.37103	Tbata
rno-miR-149-5p	1.37103	EOBAG001240013005
rno-miR-149-5p	1.37103	EOBAG005400005095
rno-miR-149-5p	1.37103	1700021F07Rik
rno-miR-149-5p	1.37103	Zdhhc19
rno-miR-149-5p	1.37103	Rgsl1
rno-miR-149-5p	1.37103	Gm11634
rno-miR-149-5p	1.37103	Lrriq4
rno-miR-149-5p	1.37103	Mmel1
rno-miR-149-5p	1.37103	Fam57b
rno-miR-149-5p	1.37103	EOBAG003290001005
rno-miR-149-5p	1.37103	Slc26a8
rno-miR-149-5p	1.37103	Odf4
rno-miR-149-5p	1.37103	Mroh4
rno-miR-149-5p	1.37103	Ankrd9
rno-miR-149-5p	1.37103	Cfap74
rno-miR-149-5p	1.37103	EOBAG001480041095
rno-miR-149-5p	1.37103	EOBAG000900062285
rno-miR-149-5p	1.37103	Prss21
rno-miR-149-5p	1.37103	Lingo1
rno-miR-149-5p	1.37103	Fam71e1
rno-miR-149-5p	1.37103	Ptchd3
rno-miR-149-5p	1.37103	Olig2
rno-miR-149-5p	1.37103	Cdc20b
rno-miR-149-5p	1.37103	Sh3bgr
rno-miR-149-5p	1.37103	Kcnj6
rno-miR-149-5p	1.37103	Emp2
rno-miR-149-5p	1.37103	EOBAG006720002095
rno-miR-149-5p	1.37103	EOBAG053000001095
rno-miR-149-5p	1.37103	Cfap99
rno-miR-149-5p	1.37103	Nphp1
rno-miR-149-5p	1.37103	Sdccag8
rno-miR-149-5p	1.37103	Iqce
rno-miR-149-5p	1.37103	Sh2d7
rno-miR-149-5p	1.37103	Evi5l
rno-miR-149-5p	1.37103	Grk4
rno-miR-149-5p	1.37103	Mok
rno-miR-149-5p	1.37103	Fat2
rno-miR-149-5p	1.37103	Ppp4r4
rno-miR-149-5p	1.37103	Cdk5r1
rno-miR-149-5p	1.37103	EOBAG002940066005
rno-miR-149-5p	1.37103	Gprc5a
rno-miR-149-5p	1.37103	EOBAG003930003095
rno-miR-149-5p	1.37103	Glrx3
rno-miR-149-5p	1.37103	Mpi
rno-miR-149-5p	1.37103	Clec18a
rno-miR-149-5p	1.37103	Chst13
rno-miR-149-5p	1.37103	Pycr1
rno-miR-149-5p	1.37103	Erich4
rno-miR-149-5p	1.37103	PLEKHG7
rno-miR-149-5p	1.37103	Efcab11
rno-miR-149-5p	1.37103	Ftcd
rno-miR-149-5p	1.37103	Cdh24
rno-miR-149-5p	1.37103	Fzr1
rno-miR-149-5p	1.37103	Gdpd4
rno-miR-149-5p	1.37103	Dlx3
rno-miR-149-5p	1.37103	Rgr
rno-miR-149-5p	1.37103	Strbp
rno-miR-149-5p	1.37103	Lmbr1l
rno-miR-149-5p	1.37103	Carf
rno-miR-149-5p	1.37103	Thbs3
rno-miR-149-5p	1.37103	Dnajc7
rno-miR-149-5p	1.37103	Epc1
rno-miR-149-5p	1.37103	Uggt2
rno-miR-149-5p	1.37103	Vprbp
rno-miR-149-5p	1.37103	Zmiz2
rno-miR-149-5p	1.37103	Arpp21
rno-miR-149-5p	1.37103	Hcar2
rno-miR-149-5p	1.37103	Mtg1
rno-miR-149-5p	1.37103	Cox4i1
rno-miR-149-5p	1.37103	Git1
rno-miR-149-5p	1.37103	Dact3
rno-miR-149-5p	1.37103	Cul9
rno-miR-149-5p	1.37103	Uroc1
rno-miR-149-5p	1.37103	Shd
rno-miR-149-5p	1.37103	Med16
rno-miR-149-5p	1.37103	Dennd3
rno-miR-149-5p	1.37103	Wisp2
rno-miR-149-5p	1.37103	Cnot1
rno-miR-149-5p	1.37103	Snx11
rno-miR-149-5p	1.37103	Efcc1
rno-miR-149-5p	1.37103	Osgin2
rno-miR-149-5p	1.37103	Mindy1
rno-miR-149-5p	1.37103	Disp3
rno-miR-149-5p	1.37103	Thoc7
rno-miR-149-5p	1.37103	Pcnx3
rno-miR-149-5p	1.37103	Slc30a3
rno-miR-149-5p	1.37103	Pi4ka
rno-miR-149-5p	1.37103	Khdc3
rno-miR-149-5p	1.37103	EOBAG000600022005
rno-miR-149-5p	1.37103	Gm17949
rno-miR-149-5p	1.37103	EOBAG042100001095
rno-miR-149-5p	1.37103	Pitx1
rno-miR-149-5p	1.37103	Mfsd12
rno-miR-149-5p	1.37103	Lmtk3
rno-miR-149-5p	1.37103	Snai1
rno-miR-149-5p	1.37103	Slc2a8
rno-miR-149-5p	1.37103	Lrrc30
rno-miR-149-5p	1.37103	Rab11b
rno-miR-149-5p	1.37103	Ints12
rno-miR-149-5p	1.37103	Jcad
rno-miR-149-5p	1.37103	Pinx1
rno-miR-149-5p	1.37103	Cyp26c1
rno-miR-149-5p	1.37103	Fam193a
rno-miR-149-5p	1.37103	Kansl3
rno-miR-149-5p	1.37103	Cops7a
rno-miR-149-5p	1.37103	HIST1H1D
rno-miR-149-5p	1.37103	Pofut2
rno-miR-149-5p	1.37103	Washc5
rno-miR-149-5p	1.37103	Rem2
rno-miR-149-5p	1.37103	Tollip
rno-miR-149-5p	1.37103	Ncln
rno-miR-149-5p	1.37103	Ptch2
rno-miR-149-5p	1.37103	Trub2
rno-miR-149-5p	1.37103	Nt5m
[truncated: 2,861 more rows]
