# Supplementary material for: Comparative analysis of microRNA and messengerRNA expression profiles in plateau zokor testicular cells under reproductive suppression
Source: Front Vet Sci. 2023 May 19;10:1184120. doi: 10.3389/fvets.2023.1184120 (PMC10235463; doi:10.3389/fvets.2023.1184120)
Supplement: Supplementary file 6 [file Table_6.xlsx]

## Sheet: Sheet1
BSA-BSB	log2FoldChange
1700080E11Rik	-10.6387
Fscn3	-8.93392
Gm498	-8.88478
Tmem239	-8.75909
Tex46	-8.37494
4933402N03Rik	-8.22642
Hmgb4	-8.1365
Spata3	-8.03672
Dnajb8	-8.01232
Slfnl1	-7.9364
Iqcf6	-7.68919
Spata31d1c	-7.56746
Ankrd60	-7.53812
1700001O22Rik	-7.44577
Apobec4	-7.40691
Tssk6	-7.25865
Obp2b	-7.12369
Cylc1	-7.08777
Fam205c	-7.07753
Srms	-7.07107
Banf2	-6.99249
Adam4	-6.98597
Slc13a2	-6.89972
Fndc8	-6.86941
1700029H14Rik	-6.83917
Cpxcr1	-6.79845
Pdilt	-6.79498
Muc5b	-6.76037
Prr30	-6.44193
Wdr38	-6.39818
Bcat1	-6.35486
Hemgn	-6.27766
Umodl1	-6.27313
2610318N02Rik	-6.25756
Asb12	-6.20139
Gpr132	-6.17986
Tbata	-6.15131
Spata21	-6.13877
Catsper1	-6.13015
Asb17	-6.08345
Kcnj13	-6.03938
1700011I03Rik	-6.02919
1700001C02Rik	-6.00553
Ccin	-5.94492
Tmem191c	-5.94308
Tmem72	-5.92753
Tcp11x2	-5.9079
Hyal5	-5.88047
Tm6sf2	-5.86921
Ighv5-9	-5.86621
Theg	-5.83405
Atp6v1e2	-5.78931
1700021F07Rik	-5.77614
Tex21	-5.77519
Zdhhc19	-5.7696
Tsks	-5.71145
4933424G06Rik	-5.63317
Rgsl1	-5.62429
Prss54	-5.61313
Ace	-5.6057
Acsbg2	-5.57208
Otop2	-5.55434
Gm9047	-5.54563
Cnbd1	-5.54469
Ccdc70	-5.52895
Kcnc3	-5.51512
Odf3l1	-5.38366
Rd3l	-5.33708
Plcxd1	-5.32526
NPBWR2	-5.31802
Gm11634	-5.30166
Mroh5	-5.27825
Spdye4c	-5.26228
Unc5d	-5.24788
1700061G19Rik	-5.24065
Fam163a	-5.21303
Samd4	-5.21016
RT1-Da	-5.19246
Actrt3	-5.17688
4921509C19Rik	-5.11181
Ccdc27	-5.08715
Chd5	-5.08201
1700022I11Rik	-5.04924
Sh3d21	-4.99541
Adcy10	-4.99328
Gm5134	-4.98183
1700017N19Rik	-4.98093
AC007325.1	-4.96736
Lyzl6	-4.94968
Toporsl	-4.94633
Vash2	-4.93005
Lexm	-4.91708
Vwa3b	-4.91249
Grm6	-4.91216
Akap3	-4.90807
Kcnt1	-4.8574
Ak8	-4.83441
MARCHF10	-4.83402
Lrriq4	-4.82112
Sprr3	-4.79708
Hist1h2bp	-4.77359
Tmem132c	-4.75476
Pla2g4e	-4.72635
Fam78a	-4.72278
Dusp13	-4.70034
Pkdrej	-4.68266
Mmel1	-4.68054
Spdye4a	-4.63163
Dnajb13	-4.62852
Tcp10b	-4.61805
Cd164l2	-4.60506
Erich6b	-4.58877
4921524L21Rik	-4.58594
Fam57b	-4.53097
Celf3	-4.51493
Cxcr1	-4.46718
Tmigd3	-4.4576
Dnase2b	-4.4422
Tbx5	-4.437
Art5	-4.42763
Kcnd3	-4.39872
Eya1	-4.35718
Adam2	-4.35539
Rfx2	-4.34268
Plcz1	-4.33697
Slc44a5	-4.31454
Slc26a8	-4.30753
Gnal	-4.28736
Odf4	-4.28352
Vsig1	-4.24117
4930505A04Rik	-4.22752
Tcp11	-4.22025
Col22a1	-4.21466
Armc3	-4.21231
Sftpb	-4.20778
Pebp4	-4.20714
Tekt4	-4.1906
Mroh4	-4.18955
Capn11	-4.18354
Dnah17	-4.17435
Slc6a18	-4.14279
Gemin4	-4.13551
AC124621.1	-4.12385
Sycn	-4.1069
Adam32	-4.09731
Gm6588	-4.09076
Cpb2	-4.08834
Lrrc9	-4.0843
Efcab8	-4.05521
Acsl5	-4.04886
Tekt1	-4.0401
Catsperd	-4.03151
Ubxn10	-4.02829
Cby3	-4.02283
Slc9b1	-3.99461
Ankrd9	-3.99204
Tmprss3	-3.98409
Spire1	-3.97326
Irx6	-3.9723
Meig1	-3.97179
Cfap74	-3.95888
Inpp4b	-3.94707
Creg2	-3.94031
Ccl19	-3.93781
Ccdc146	-3.92179
Lrrd1	-3.92161
Cfap77	-3.90686
Prss21	-3.90233
Atp10a	-3.89566
Abcc12	-3.8954
1700040L02Rik	-3.89505
Cabyr	-3.8871
MARCHF11	-3.88066
Gpr15	-3.87449
Sla	-3.85021
Cacng2	-3.84753
Lingo1	-3.84261
Prss43	-3.8338
Ankrd36	-3.83199
Col9a2	-3.81884
Dnaic1	-3.81702
Dusp15	-3.8166
Lca5l	-3.80362
Dspp	-3.75705
Clec4g	-3.74491
Nutm1	-3.72018
Nav2	-3.71855
Clpb	-3.7169
Hoxa7	-3.71243
Txnrd3	-3.70154
Akna	-3.698
Oprl1	-3.68245
Tcam1	-3.67207
Fam71e1	-3.6698
Fbp2	-3.66889
Tfam	-3.65784
Wdr93	-3.65074
Ankrd35	-3.63799
Ptchd3	-3.59964
Ccdc148	-3.59244
Pacrg	-3.58192
Prok2	-3.56542
Sh3rf3	-3.56415
Tsnaxip1	-3.55561
Cep63	-3.55546
Coil	-3.55336
Olig2	-3.5454
Cdc20b	-3.54503
Crat	-3.54206
Ttc21a	-3.52989
1700020L24Rik	-3.5115
Zpbp2	-3.50706
Cyp2d34	-3.5039
Crem	-3.49664
Rgs22	-3.49209
Abhd2	-3.48875
Cdc42ep3	-3.46084
Grap	-3.45376
Dyrk3	-3.45122
Lrrc23	-3.448
Bag3	-3.44632
Sord	-3.44415
Prkcq	-3.43701
Sh3bgr	-3.43091
Hk1	-3.41943
Acot7	-3.41652
Dlx4	-3.39506
Kcnj6	-3.39031
Tmem182	-3.38577
Mfsd13b	-3.37331
Pih1h3b	-3.36259
Pax1	-3.34582
Cds1	-3.34223
Gpr3	-3.3397
Nme9	-3.33805
Prl5a1	-3.33551
Lrrc56	-3.33388
Hrh3	-3.3278
Emp2	-3.31871
Epsti1	-3.31787
Myod1	-3.31658
Nudt18	-3.30482
Cep164	-3.29102
Letm2	-3.28317
Stpg2	-3.28115
Orm1	-3.27225
Ptpdc1	-3.27202
Stkld1	-3.26904
Ucp3	-3.26582
Aire	-3.26423
1190005I06Rik	-3.25896
Pparg	-3.24939
Chdh	-3.23364
Serpinb11	-3.232
Atxn7l1	-3.22691
Gsg1l	-3.20261
Tmem163	-3.18638
Drd5	-3.16651
Ppp1r36	-3.16476
Cfap99	-3.15994
Nphp1	-3.15718
Nnt	-3.15477
Cnga4	-3.15058
9030617O03Rik	-3.14209
Olfm4	-3.14026
Il5ra	-3.11227
Trim17	-3.11054
Ccdc92	-3.09729
Rgs14	-3.09201
Sdccag8	-3.08553
Drc3	-3.081
Asphd1	-3.08053
Kif6	-3.07783
Cep350	-3.07404
Kifap3	-3.05995
Cadps	-3.0549
Asah2	-3.04289
Lhx6	-3.02941
Rsph10b	-3.02273
L2hgdh	-3.01659
Gmfg	-3.0107
Zdhhc22	-3.01048
Adra1a	-3.00403
Slc22a7	-2.99997
Kcnf1	-2.98175
4930504O13Rik	-2.97639
Rsph1	-2.97457
Rrm2	-2.95773
Chpt1	-2.95744
Ttll9	-2.95706
Dnajc27	-2.95535
Ipo13	-2.9477
Fkbp10	-2.94387
Mllt10	-2.92344
Ubxn11	-2.92182
Strip2	-2.91769
Trp73	-2.90105
Rangrf	-2.90103
Runx2	-2.89753
Stk33	-2.89466
Rbm4b	-2.88932
Cenpj	-2.88876
Iqce	-2.88723
Sh2d7	-2.86331
4921517D22Rik	-2.85347
Ubtd1	-2.85101
Fscn2	-2.85086
Pirt	-2.8492
Gps1	-2.84348
Acbd6	-2.83757
Slc12a5	-2.83528
Ccp6l1	-2.82081
Ccdc157	-2.81927
Ppfia3	-2.81877
Klf4	-2.81123
Tmc5	-2.79975
Cep72	-2.79199
Fam50b	-2.78605
Comp	-2.78266
Plbd2	-2.7629
Ppil1	-2.74728
Msr1	-2.73637
Adam18	-2.73565
Fam167a	-2.72595
Cep70	-2.72229
Plxna4	-2.71395
Wwp2	-2.70141
6430550D23Rik	-2.70043
Evi5l	-2.70008
Serpina16	-2.6974
Sugp2	-2.69251
Slc22a13	-2.68927
Gnao1	-2.68786
Mef2b	-2.68021
Grk4	-2.6794
Pde6a	-2.67939
1700001L19Rik	-2.67562
Rhcg	-2.67373
Rnf125	-2.67239
Mok	-2.66855
Ccdc114	-2.66636
Necap2	-2.66255
Csrnp1	-2.66168
Ift27	-2.65918
Egr3	-2.65689
Papd5	-2.65568
Kif5c	-2.65419
Ttc12	-2.6436
Colec11	-2.62927
Dnm3	-2.62609
Tigit	-2.61045
Muc16	-2.60983
Sec22c	-2.59911
Pck2	-2.58296
Bdh1	-2.58215
Mgll	-2.57529
Tmem53	-2.56765
Ciapin1	-2.55957
Gm4131	-2.55489
Alx3	-2.55323
Sdf2l1	-2.5368
Slc17a2	-2.52411
Foxa3	-2.52248
Nbn	-2.51444
Cfap45	-2.51342
Gtf3c4	-2.50268
5031439G07Rik	-2.49766
K230010J24Rik	-2.49679
A430005L14Rik	-2.47579
Hdac11	-2.47538
Fat2	-2.47319
Efcab1	-2.46743
Tmem179	-2.45725
Stx2	-2.45225
Ifng	-2.44238
Gstt2	-2.43804
PSMA8	-2.43569
Angel1	-2.43304
Stom	-2.42961
Ppp4r4	-2.42813
Pomt2	-2.42462
Cdk5r1	-2.41221
Plekha8	-2.4082
Ccdc50	-2.40261
Mea1	-2.39879
Cdkal1	-2.39866
Sim2	-2.39437
Ero1lb	-2.39419
Ntsr1	-2.39418
Dync2h1	-2.39222
9230110C19Rik	-2.38505
Tmprss6	-2.38246
Rec8	-2.38057
Bub1	-2.38009
Cst7	-2.37873
Ap2b1	-2.37803
Prkcg	-2.37368
Gba3	-2.37286
Slc13a1	-2.3722
Sgca	-2.36753
Capn13	-2.3573
Ccl11	-2.34985
AC109138.2	-2.34682
Mad2l2	-2.33732
Lancl2	-2.33622
Rpp40	-2.33271
Dsc3	-2.32788
Dcst2	-2.32432
Usp1	-2.32385
Ecscr	-2.32336
Efna2	-2.3142
Nkain4	-2.30266
A1bg	-2.29725
Gprc5a	-2.29061
Zhx3	-2.28591
Tc2n	-2.28482
Hapln1	-2.26167
Ggh	-2.25918
Lrrc28	-2.2551
Hdlbp	-2.25391
4930447C04Rik	-2.25155
Gm35911	-2.25124
Phactr3	-2.25061
Foxl2	-2.24892
Espl1	-2.24849
Tacr1	-2.2391
Ankmy1	-2.23707
Polr3e	-2.2349
Agpat1	-2.23286
Rfx1	-2.23134
Cntnap1	-2.22912
Atp7b	-2.22891
Mpp2	-2.22569
Pknox1	-2.22493
Inpp5e	-2.22426
Cep104	-2.21604
Glrx3	-2.19496
Bin2	-2.19241
Ccpg1	-2.18079
Mrpl47	-2.17126
Tada2b	-2.16985
Tbccd1	-2.16898
Cntln	-2.16766
Ncapd2	-2.15716
Fuz	-2.15584
Trpm4	-2.15569
Plcd4	-2.15456
Pold3	-2.15018
Mpi	-2.14425
Clec18a	-2.14375
Snx20	-2.13767
Tpgs2	-2.13063
Scfd2	-2.13055
Lmx1a	-2.12328
Otop1	-2.11346
Bap1	-2.11296
Fam76a	-2.11042
Cldn4	-2.10601
Lrrc49	-2.09586
Srrt	-2.09383
Cryz	-2.09187
C1ql4	-2.08556
Gpr180	-2.07884
Ppp6r2	-2.06349
Fam118a	-2.06325
Urb2	-2.05373
Riiad1	-2.04426
Chst13	-2.04088
Zfp521	-2.03835
Cenpm	-2.0377
Pycr1	-2.0346
Rdh12	-2.02843
Eml6	-2.02161
Slc19a3	-2.01864
Erich4	-2.01546
Zc3h14	-2.01539
Syp	-2.01372
Tprgl	-2.01354
Tnks	-2.01133
Gpr153	-2.00802
Pnpla6	-2.00539
Ccdc91	-2.00264
Kndc1	-2.00195
PLEKHG7	-2.00035
Plcd1	-2.00023
Adora2a	-1.98794
Atp1b3	-1.97967
Vps8	-1.97671
Galnt6	-1.9743
Efcab11	-1.97349
Tnfrsf9	-1.95778
Wdr60	-1.95177
Spata5	-1.948
Snx25	-1.94036
Ftcd	-1.94012
Cpa3	-1.93758
Ppp2r3c	-1.93071
Plekhm2	-1.92524
Cdh24	-1.92397
Cd72	-1.92048
Uqcc1	-1.91853
Zfp217	-1.91591
Fzr1	-1.91453
Pcdhb10	-1.91099
Wdr35	-1.90856
Coro1c	-1.90806
Ercc8	-1.89602
Vezt	-1.89569
Cptp	-1.89141
Gdpd4	-1.88549
Lyar	-1.8794
Tenm4	-1.87862
Ptprz1	-1.87806
Srpk1	-1.87404
Zfp639	-1.86695
Gins1	-1.86456
Tac4	-1.84923
Tcfl5	-1.84893
Dlx3	-1.84042
Fam222b	-1.83988
Dnajb2	-1.83949
Arhgap23	-1.83463
Spata31d1a	-1.83357
C2cd3	-1.83355
Dus2	-1.8268
Myo18a	-1.82662
Rgr	-1.82399
Pde8a	-1.82326
1810043G02Rik	-1.81325
Slx4	-1.81131
Atpaf2	-1.80249
Agap1	-1.79945
Dcp1b	-1.79664
Kat7	-1.79646
Tex9	-1.79631
Tubb1	-1.79322
Asf1b	-1.79268
Ppp1r10	-1.79223
Ift57	-1.78412
Ly86	-1.78146
Coprs	-1.77926
Strbp	-1.77507
Prom2	-1.77478
Tbx1	-1.76437
Sap130	-1.75919
Macrod1	-1.75527
Nxt1	-1.75307
Lmbr1l	-1.74298
Papln	-1.7397
Nsmce4a	-1.73769
Sycp2	-1.73296
Dgat2l6	-1.72729
Dusp16	-1.72566
Plk1	-1.71858
Cdk20	-1.7168
Pink1	-1.715
Smco1	-1.71419
Smtnl1	-1.71302
Chrne	-1.70262
Carf	-1.70082
Mtbp	-1.70067
Rasa3	-1.69751
Lca5	-1.69347
Tmf1	-1.6919
Cdc20	-1.68709
Gm10184	-1.68664
Phldb3	-1.67955
Thbs3	-1.67889
4932438A13Rik	-1.67422
Samd9l	-1.67384
Dnajc7	-1.669
Pclo	-1.66419
Tmem189	-1.66324
Ccdc77	-1.6585
Zc3h3	-1.65741
Aspscr1	-1.65327
1700066B19Rik	-1.64922
Pbx4	-1.64865
Epc1	-1.64854
Abcc6	-1.64772
Rasal3	-1.63259
Krt83	-1.62965
Pla2g2c	-1.62626
Cdr2l	-1.62461
Gfap	-1.62377
Ubb	-1.62296
Cnnm4	-1.61887
Pusl1	-1.61761
Trmt1	-1.60504
Pgc	-1.60401
Nyap2	-1.59845
GALNT8	-1.59696
Th	-1.59123
Lrrc59	-1.58875
Tdrkh	-1.58312
Cyp27b1	-1.5656
AC118542.1	-1.56302
Megf11	-1.56112
Brd8	-1.55884
Arsa	-1.55856
Rhd	-1.5559
Uggt2	-1.5537
Amn1	-1.54226
Vprbp	-1.5407
Capzb	-1.53966
Smc6	-1.53154
Mmab	-1.52914
MARCHF4	-1.5247
Layn	-1.52327
Scly	-1.51517
Map2k3	-1.51004
Tspan11	-1.50277
Samd5	-1.50227
Serpina9	-1.49652
Dysf	-1.4927
Zmiz2	-1.49266
Mon1a	-1.49086
Ppp4r1	-1.48295
Rasgef1a	-1.47899
Rab31	-1.47712
Mgat5	-1.47244
Rhpn1	-1.4701
Aamdc	-1.46788
Arpp21	-1.46571
Elf2	-1.46531
Paox	-1.46277
BC016579	-1.45899
Hcar2	-1.45788
Mtg1	-1.45616
Lhfpl5	-1.45518
Rbm48	-1.45249
Pdpk1	-1.44414
Ccdc162	-1.44369
3110035E14Rik	-1.4399
Cox4i1	-1.4392
Ccdc57	-1.43825
Fer1l4	-1.42758
Il12a	-1.42637
Proc	-1.42588
Git1	-1.42522
Enpp7	-1.42259
D430042O09Rik	-1.42033
Hbq1b	-1.41393
Gdpd5	-1.41316
Bcl2	-1.40986
Mut	-1.40728
Dact3	-1.40665
Cd300lf	-1.39984
Ogfrl1	-1.3966
Tmem42	-1.39036
Mgat4a	-1.38981
Cdhr2	-1.38701
Rnf214	-1.38451
Slc37a1	-1.3838
Xpr1	-1.38135
Dennd2c	-1.38072
Cul9	-1.38012
Lrrc20	-1.37869
Rapgef1	-1.37301
Ankrd53	-1.36165
Cldn19	-1.3567
Tspan12	-1.35611
Pex11g	-1.35513
1110051M20Rik	-1.35513
Uroc1	-1.35395
Gm34653	-1.34933
Wbp2	-1.34482
Gdf9	-1.34215
Tpst1	-1.34129
Mrpl35	-1.33599
Gp9	-1.33485
Isyna1	-1.33283
Lmna	-1.33214
Snta1	-1.32077
Sdcbp2	-1.31719
Sik1	-1.31424
Maea	-1.30313
Smg7	-1.30153
Thop1	-1.30087
Shd	-1.29753
Retreg2	-1.29495
Cdk1	-1.29384
Vill	-1.29351
Pld6	-1.28514
Mvk	-1.28141
Vps9d1	-1.27999
Med16	-1.27624
Tsen2	-1.27548
Brs3	-1.27463
Lrrn4	-1.27143
Dennd3	-1.27082
Ikzf1	-1.27048
Prelp	-1.26835
Pdxdc1	-1.26646
Paf1	-1.25983
Sept3	-1.25646
Elmod2	-1.2541
Cyp19a1	-1.2456
Vipr1	-1.24449
ZIM3	-1.24164
Tnfsf15	-1.24138
Ndufa10	-1.2358
Tmem138	-1.23481
Itgax	-1.22452
Wisp2	-1.21013
T	-1.2056
Larp4b	-1.20514
Lrrc34	-1.20152
Gltp	-1.19932
Tbc1d1	-1.19766
Apod	-1.19324
Cgref1	-1.19315
Bbs2	-1.19186
Acaca	-1.18942
Cnot1	-1.18384
Trappc9	-1.17456
Cdc45	-1.17253
Chaf1b	-1.17006
Sgms1	-1.16482
Cd37	-1.16377
Bod1	-1.16153
Eri3	-1.16097
Ttc7b	-1.15886
Snapc1	-1.15649
Neurl1a	-1.15598
Hspb6	-1.15328
Sema4a	-1.15312
Gapvd1	-1.147
Eefsec	-1.13954
Scmh1	-1.13861
Golga1	-1.13821
Cd52	-1.13556
Krt75	-1.13201
Rbm27	-1.12979
Snx11	-1.12796
Slc35f1	-1.1252
Ppme1	-1.11296
Mta3	-1.1116
Efcc1	-1.10786
Nrsn1	-1.10534
Uqcc2	-1.10509
Gtdc1	-1.10361
Dcaf15	-1.0975
5430402E10Rik	-1.09627
Kcnq4	-1.09425
Ppp1r7	-1.09409
Prrg2	-1.09403
AP000322.1	-1.09391
Tpi1	-1.09234
Osgin2	-1.08921
Dsg4	-1.08723
Ascc2	-1.08039
Iyd	-1.07869
Lats2	-1.07866
Mark2	-1.07752
Nudt4	-1.07689
Cyb5r1	-1.07311
Smad6	-1.07228
Babam1	-1.06758
Slc6a20b	-1.06264
Slc35b4	-1.06257
S100a14	-1.0625
Sipa1	-1.06091
Pigv	-1.05925
Tmem159	-1.0556
Sema3b	-1.05257
Slc18b1	-1.04676
Tsc2	-1.044
Mindy1	-1.04368
Fam3b	-1.04166
Disp3	-1.041
Kbtbd12	-1.03934
Aldh1a2	-1.03786
Nf2	-1.03554
Mapkap1	-1.03245
Lrrc14b	-1.02759
Opa1	-1.02678
Prrx1	-1.02311
Mrap2	-1.02145
Slc17a4	-1.01982
Sfrp5	-1.01882
Bri3bp	-1.01822
Derl2	-1.01496
Kcnj12	-1.01387
Slpi	-1.01197
Fam184a	-1.00906
Cdk18	-1.00763
Pik3r3	-1.00687
Ogfr	-1.00683
Polr2i	-1.00168
Grip2	-1.00165
C1s1	1.00123
Rexo4	1.00271
Chgb	1.00315
Lgi4	1.00321
Gpr137b	1.00457
2210016F16Rik	1.00553
8030411F24Rik	1.00555
Lemd2	1.0079
Onecut2	1.00914
Ddx18	1.01021
DPRX	1.01205
Tas1r2	1.01359
6430548M08Rik	1.0138
Cfdp1	1.01547
Marc2	1.01588
Tmem106b	1.01933
Eif4e2	1.01982
Hyal2	1.02168
Gch1	1.02625
Tln2	1.02714
Tap1	1.02834
Tle4	1.02943
Brd3	1.02972
Tub	1.03325
Spopl	1.03544
4930578C19Rik	1.03549
Cd300lg	1.03668
Bfsp2	1.03868
Foxp3	1.03868
Tlcd2	1.04034
Gmeb1	1.04149
Mettl13	1.04161
Hid1	1.04188
Plxnc1	1.04242
Slc52a2	1.04762
Gcdh	1.04915
Sde2	1.04924
Pdk1	1.05104
Ctnnb1	1.05512
Mrpl54	1.05544
Txnl1	1.05819
Ccer2	1.05854
Dhdh	1.05866
Grhpr	1.06132
Oit3	1.06133
Sesn1	1.06585
Matk	1.06834
C1qtnf1	1.0698
Clint1	1.07112
Abtb2	1.072
Adra1b	1.08148
Kxd1	1.08203
Prmt2	1.0888
Sstr5	1.09137
Adgrb1	1.09298
Fntb	1.09379
Jph1	1.09784
Adal	1.09858
Lman1	1.0999
Pycard	1.10105
Ykt6	1.10132
Gclc	1.10152
Pla2g12b	1.10896
Rnh1	1.10973
Taf8	1.10978
Tgm2	1.11132
Neil1	1.11176
Mthfd1l	1.1138
Stard13	1.12009
Vac14	1.12028
Hmcn2	1.12277
Enpep	1.12327
Pnkd	1.12919
Rimkla	1.13096
Ndufv1	1.13308
Rcl1	1.13436
Ptk7	1.13628
Cdk9	1.13717
Man2b2	1.13881
Spint1	1.13958
Vwf	1.14161
Adpgk	1.14252
Rtp3	1.1429
Ptk2b	1.14439
Atp2a3	1.14611
Recql	1.14779
Atp5d	1.15277
Vps37b	1.15475
Msh4	1.15517
Kdelr3	1.15673
Hmx1	1.15905
Ftl1-ps1	1.16391
Dll1	1.16419
Eci1	1.16529
Nrp1	1.16954
Tmem2	1.1716
Por	1.17179
Actr1b	1.17588
Nppc	1.17615
Zfp768	1.17681
Las1l	1.17984
Hfe	1.18139
Med20	1.18217
Crtac1	1.18367
Sh3tc2	1.18373
Fgfr1op2	1.18378
Itih1	1.18434
Polr1a	1.18923
Vipr2	1.19283
Kmt2b	1.19543
Ssr2	1.19633
Slc7a4	1.19668
Cyb5rl	1.19671
Kcna2	1.19774
Slc25a32	1.2008
Nek6	1.20177
Atp6v1g2	1.20283
Gramd2	1.20304
Slc7a5	1.20313
Olfml1	1.20351
Prss27	1.20746
Pde9a	1.20752
Rfk	1.20815
Acacb	1.20929
Sardh	1.21182
Jdp2	1.21339
Fam83h	1.21676
Sdr42e1	1.2171
Pigh	1.21733
Pvr	1.21938
S100a4	1.2202
Lysmd4	1.22104
Myo6	1.22132
Os9	1.22254
Fndc3b	1.22539
Tpcn1	1.22622
Sumf1	1.22624
Epha2	1.22696
Pdcd6	1.22697
Tinagl1	1.22993
Mettl27	1.23087
Cpn1	1.23188
Zfp672	1.23225
Etfa	1.23502
Slc25a23	1.2352
Plekhh1	1.24045
Dmrt2	1.24093
Dffa	1.2428
Sall4	1.24457
Mvb12a	1.24558
Ppp1r14b	1.24708
Scn5a	1.24832
Zcchc17	1.24865
Ppp1r26	1.24891
Rab25	1.25208
Cryaa	1.25483
Slc20a2	1.25589
Acad8	1.25638
Npbwr1	1.2565
Fmo2	1.25957
Ptch1	1.26223
Psap	1.26887
Acad9	1.27438
Ppp1ca	1.27452
Dcbld1	1.27675
Lad1	1.27768
2610008E11Rik	1.27789
Pard3b	1.27832
Fchsd2	1.28061
Jag2	1.28152
Megf8	1.28217
Tmem219	1.28288
Vamp1	1.28327
Cst12	1.28486
Wnt9a	1.2849
C2cd4c	1.28536
Chrna10	1.28623
Angptl4	1.28637
Baiap2	1.28706
Preb	1.28745
Psd4	1.28777
Myl6b	1.2882
Tbc1d13	1.28847
Plpp7	1.28964
Apcdd1	1.29155
Dhrs1	1.29491
Prex1	1.29642
Igf2r	1.29682
Klf11	1.2969
Map3k4	1.29868
Usp20	1.29876
Prr29	1.29981
Atp1a1	1.30149
Diexf	1.30153
Fcgr4	1.3063
Srd5a1	1.30786
Il33	1.31244
Vil1	1.31351
Ralgapa2	1.3147
Appl2	1.31506
AI413582	1.31515
Nom1	1.31865
Grk6	1.32005
Cbx8	1.32178
Kdm1b	1.32327
Ubr2	1.32479
Slc25a29	1.32533
Art2b	1.32556
Ccrl2	1.32556
Slc27a4	1.32667
Rwdd1	1.32942
Atf5	1.33142
Cmas	1.3318
Snx4	1.33299
Zfp683	1.33771
Dcps	1.3401
Ube2ql1	1.34138
Plekhf1	1.3421
Pik3r5	1.34548
Cst3	1.34571
Sap30l	1.34854
Tns2	1.3525
Adam19	1.35531
Btbd19	1.35545
Srgap1	1.35647
Prr36	1.35722
S1pr2	1.35728
Zmynd8	1.35781
Csad	1.35932
Mocs1	1.3615
Ephb4	1.36245
Cd93	1.3635
Tbl1x	1.36366
Snu13	1.36392
Lrp1	1.36491
Bicdl1	1.3662
Sh2b1	1.36646
C7	1.36733
Camk1	1.36741
Plcg1	1.36823
Dnase1l1	1.36839
Nav1	1.36984
Mccc2	1.37025
Kctd12	1.37045
Commd7	1.37443
Psapl1	1.37524
Zfp787	1.37625
Gigyf1	1.37643
Gsdma	1.37673
Nlrx1	1.37693
Agrn	1.37738
Cp	1.37825
Gm4737	1.37997
Gpr157	1.38206
Stk32c	1.38531
Nectin1	1.38751
Micall2	1.38813
Pdzd4	1.38874
Tmem178	1.39051
1190007I07Rik	1.39051
Zfp623	1.39092
Papd7	1.39133
Tmem222	1.39688
Mfsd13a	1.39771
Fgf2	1.39849
Mien1	1.401
Srpr	1.40198
Rpa2	1.41088
Bicc1	1.41556
Arhgef1	1.41596
Sertad1	1.41597
Smug1	1.41601
Luc7l	1.41625
Atp6v0a1	1.41846
Zswim3	1.41928
Capg	1.41954
Foxd2	1.41962
Tmem37	1.41986
Map3k9	1.42103
Gipc2	1.42446
Pycrl	1.42968
Bid	1.43135
Zfand2b	1.43386
Tubgcp3	1.43442
Ptger3	1.43605
Ctnna1	1.43828
Minpp1	1.43952
Siglecg	1.43987
Rxra	1.4409
Irak1	1.44106
Ttc3	1.44401
Cmtm6	1.44441
Med17	1.44514
Cirbp	1.44538
Xylb	1.44906
Pprc1	1.4494
Thap11	1.45159
Chad	1.45226
Gnpda1	1.45461
Ivns1abp	1.45491
Pgbd5	1.4554
Mef2d	1.45575
Trim35	1.45615
Clec4e	1.45813
Bcl7b	1.45845
Cnnm3	1.46186
Rusc1	1.46297
Slc38a8	1.4639
Slc29a3	1.46614
Usp35	1.4666
Zdhhc24	1.46693
H1fx	1.46761
Kctd6	1.47005
Ly6d	1.47066
Irf2	1.47268
Slc29a1	1.47459
Slc8a1	1.47491
Lonp1	1.47722
Nme3	1.47904
Clu	1.47995
L3mbtl3	1.48013
Hmgxb4	1.48217
Coq8a	1.4872
Myo1b	1.48729
Akt1s1	1.48789
Rcc2	1.48804
C1qc	1.49104
G6pdx	1.49278
Scpep1	1.49543
Fgf21	1.49682
Tnk2	1.4986
Rpl28	1.50595
Fstl3	1.50631
Tmem62	1.50752
1110008F13Rik	1.50989
Fam72a	1.5111
Ncoa7	1.51131
Gnat1	1.51131
Ankrd29	1.51232
Rtn4r	1.5139
Cdh23	1.51735
Irf3	1.51788
Pias3	1.52093
Lsm4	1.52542
Galnt2	1.53244
Aldh1l2	1.53393
Dlg5	1.53393
Ccdc94	1.53509
Ctps	1.53778
Ralgds	1.53838
Fibp	1.53854
Mipol1	1.54215
Id3	1.54777
St3gal1	1.55159
Tmed1	1.55185
Tmem114	1.55219
Bend7	1.55396
Rbpms	1.55749
Klf13	1.55828
Tsc22d3	1.55873
Ulk3	1.56073
Echdc3	1.56195
1700021F05Rik	1.56498
Itgb5	1.56578
Lrrc47	1.56844
Camsap3	1.56984
Pdgfrb	1.57061
Vps37d	1.57301
Slc17a1	1.57366
Araf	1.57398
Stx4a	1.57886
Pced1b	1.57962
Ehd3	1.57978
Thra	1.58163
Psat1	1.58223
Pole4	1.5832
Apba3	1.5838
Gnai2	1.58601
Rhbg	1.58609
Tyro3	1.58941
Rps3a1	1.5918
Accsl	1.59402
Arhgef37	1.59495
Dusp7	1.59509
Dtx1	1.5959
Rgs4	1.59823
Mical1	1.59936
Pcyt1b	1.60128
Rps28	1.60572
Mymk	1.60629
Cdpf1	1.60713
Nipsnap3b	1.60915
Slc8b1	1.60934
Osr1	1.61072
Stap2	1.61127
Slc22a12	1.61158
Magee2	1.61368
L1td1	1.6157
Gna14	1.61575
Nos1ap	1.61714
Rasl12	1.61716
Ssu2	1.6215
Xlr3b	1.62417
Arhgef15	1.62444
Otog	1.62531
Nfkb1	1.63043
Nrp2	1.63155
C1qb	1.63806
Vsig10l	1.63912
C130074G19Rik	1.63943
Map1b	1.6396
Hexb	1.64248
Ctsz	1.64347
Fah	1.65023
Tdp2	1.65053
AI846148	1.65579
Pccb	1.65712
Cmtm7	1.65863
Slc1a5	1.65889
Tmem132a	1.65998
Gdpd2	1.66083
Slc52a3	1.66249
Jph2	1.665
Tmem246	1.66788
Wwc3	1.66945
Itpkb	1.67009
Rps2	1.67026
Hdac5	1.67291
Polm	1.6735
Ripor3	1.67399
Gls	1.68014
Dact2	1.68662
Npepl1	1.68733
Fndc10	1.6932
Gyg	1.69383
Plekhg3	1.69524
Ppp1r14a	1.70018
Adgre1	1.70146
B3glct	1.70219
Atp8b2	1.70508
Cln8	1.7054
Gabarapl2	1.7063
Mmp11	1.7075
Ldoc1l	1.70758
Bst2	1.71002
Krt33a	1.71276
Sertad3	1.71483
Dkc1	1.71619
Nectin2	1.71665
Tmem201	1.71917
Ninj1	1.72257
Stat6	1.72308
Ppcs	1.72426
Tcof1	1.72505
Tcf3	1.72575
Gldc	1.72756
Hdac7	1.72973
Brpf3	1.73143
Bcam	1.73494
Gas2l1	1.73753
Cdkn2d	1.73768
Tle2	1.73956
Nxph3	1.74185
Rps6ka1	1.74423
Lyn	1.74504
Prkd1	1.74679
Tdg	1.74917
Bcor	1.7517
1110002E22Rik	1.75554
Akt1	1.75961
Plod1	1.76157
Abcd3	1.76422
Sema6a	1.77156
Igfbp2	1.77325
Sema4c	1.77336
Gk	1.77525
Rab44	1.77574
Nlrc5	1.77807
Lasp1	1.77858
Ctsd	1.77941
Zscan12	1.78522
Hebp2	1.78671
Rpl27a	1.78842
Ndufb11	1.78887
Ncs1	1.79313
Pbx2	1.79328
Siah2	1.79457
Fads2	1.79482
Panx1	1.7991
Arhgap10	1.79935
Ephb3	1.80065
Htra3	1.80386
Efna5	1.80461
Vat1	1.80606
Cotl1	1.80806
Ascl2	1.80819
Pef1	1.8116
Twf2	1.81163
Pald1	1.81419
Hypk	1.816
Siglec1	1.81602
Rilpl1	1.82233
Cd3e	1.82385
Ablim2	1.82464
Slc15a3	1.82486
Fam189a2	1.82488
Kctd18	1.82806
Kng1	1.83122
Adora1	1.83495
Slc46a1	1.84099
Ikbke	1.84183
Zbtb7b	1.84343
Glrx5	1.84367
Plekho2	1.84493
Igsf3	1.84586
Mgp	1.8463
Lhpp	1.84843
Aes	1.85199
Card11	1.85308
Gja4	1.85361
Aqp8	1.85492
Gfi1	1.85773
Prr3	1.86454
Smim7	1.86865
Avpr2	1.86966
Rps6ka4	1.87162
Cdc42	1.87188
Vopp1	1.87235
Tk1	1.87265
Rpl13a	1.8763
Syde1	1.87974
Psen2	1.88473
Meis1	1.88513
Cyb5r3	1.88607
0610010K14Rik	1.8867
Gamt	1.88857
Fbln1	1.8893
Plg	1.88935
Pde4dip	1.89334
Csk	1.89453
Syt13	1.89494
Acss1	1.89636
D10Jhu81e	1.89644
Smpx	1.89841
Bfsp1	1.8986
Man2a1	1.90245
Tec	1.90368
Ninl	1.90398
Gm28048	1.90791
Mcm2	1.91279
Ldhd	1.91309
OR13C4	1.91503
Adamts14	1.91674
PPP2R3B	1.92127
Hes6	1.92128
Wnt5b	1.92174
Tagln	1.9235
Grb7	1.92359
Cyb5a	1.92456
Msn	1.92524
Lvrn	1.92626
Man1a	1.93299
Fan1	1.9339
Serpinb1a	1.93464
Evc	1.93575
Ccdc92b	1.93735
Sema3f	1.93741
Sparc	1.93754
Spp2	1.93802
Neo1	1.93944
Alas2	1.94375
Pou3f2	1.94602
Epha8	1.94823
Twist2	1.95487
Nt5e	1.95692
Rasl11a	1.95987
Utp14a	1.96267
Wdr86	1.96358
Sorbs2	1.96435
Reep5	1.96499
Faap100	1.96884
Atoh7	1.96922
Zyx	1.97089
Edn2	1.97175
4933402E13Rik	1.97224
Gas6	1.97345
Tmem91	1.97402
Tspyl2	1.97734
Tbc1d8	1.9898
Thbs4	1.99173
Lamb3	1.9964
Kdm8	1.99709
Gpr176	2.00546
Actr3	2.00971
Col6a4	2.01546
DHRSX	2.01803
Dleu7	2.02108
Pglyrp4	2.02387
Trim7	2.02612
Asb13	2.02694
Cebpb	2.02979
Acsl4	2.03775
Mpst	2.03823
Cyp26b1	2.03897
Trim11	2.04311
P2rx4	2.04639
Otoa	2.04789
Brsk2	2.04799
Slc16a2	2.05347
Igf2bp2	2.05387
Gmip	2.05646
Acta2	2.05869
Nid1	2.06
Socs3	2.06411
Bin1	2.06516
Sohlh1	2.06669
Thap3	2.06678
Klhl35	2.0704
Spr	2.07172
Adamts7	2.07191
Folh1	2.07433
Sema4f	2.07707
Rnf208	2.07873
Myf5	2.08959
Fasn	2.09283
Lgals2	2.0971
Pou3f1	2.09843
Kcnh3	2.09965
Irf2bpl	2.10185
Col5a1	2.10625
Rps6kl1	2.10997
Apobec3	2.11606
Wfdc6b	2.13169
Col18a1	2.13322
Palm	2.13455
Bves	2.13829
Rap1gap	2.13847
Wfikkn2	2.14823
Serpinh1	2.14905
Gm13889	2.15099
Fadd	2.15104
Mgat4b	2.15129
Hebp1	2.15268
Gatm	2.16031
Mrfap1	2.16148
Scara5	2.16505
Chst2	2.17437
Misp	2.17532
Fbxo41	2.1765
Rtn2	2.18181
Sall3	2.18277
Fgd2	2.18379
Ctso	2.18583
Rgs8	2.18881
Tmem86a	2.191
Bok	2.19344
ACTL8	2.20377
Tfr2	2.20427
Mov10	2.20453
Hnrnpa1	2.21498
Smpd1	2.21759
2010300C02Rik	2.21986
Col6a1	2.22594
Blvrb	2.22747
Sfrp1	2.2312
Tnks1bp1	2.23157
Rras	2.24846
Ddx3x	2.25166
Fabp6	2.25451
Aoah	2.25549
Iglon5	2.2659
Ccnjl	2.26652
Stat5b	2.27787
Tsku	2.28311
Plxnd1	2.28463
Wscd1	2.28923
Gla	2.29068
Sybu	2.29233
Shc2	2.29234
Idi2	2.29418
Tspan15	2.29658
Ppp1r15a	2.29898
Adam23	2.3015
Gnb5	2.3034
Rapgef3	2.30724
Optc	2.30731
Arrb2	2.30917
Gramd3	2.30979
ANHX	2.30991
Klhl21	2.31368
Dusp5	2.31607
Trim63	2.31669
Phf13	2.31762
Mx2	2.31835
Klhdc7a	2.31863
Fn1	2.31919
Cdkn1b	2.32039
Angpt4	2.32505
Cdk5r2	2.32637
Slc35d2	2.32976
Wnt6	2.34005
Hmx2	2.34099
Slc27a2	2.34488
Atic	2.34553
Vax2	2.35208
Hhex	2.35962
Lrp3	2.36054
Pglyrp2	2.3697
Mpped1	2.37069
Tcf21	2.37619
Foxi1	2.38044
Slc1a6	2.38952
Gm18336	2.40011
Sh3tc1	2.40425
Mrgprf	2.40517
Ccr4	2.40532
Hpn	2.41112
Dpys	2.41124
B4galnt3	2.4141
Chrnb4	2.41727
Cpne7	2.41843
Chek2	2.42047
Cyp11a1	2.42132
Hnf4a	2.42414
Nrap	2.42509
Fibcd1	2.43399
Ell3	2.44522
Col7a1	2.44707
Chrng	2.4479
Casp3	2.44859
Mmp9	2.45005
Mob3c	2.45378
Tmem28	2.45546
Sox13	2.45807
Syt17	2.46343
Irf1	2.46706
Hprt	2.46873
Plvap	2.47971
Nrbp2	2.48685
Tnnc1	2.4879
Myo1g	2.4912
Tmem63b	2.49177
Tgfbi	2.4939
Ubtf	2.49636
Fam84a	2.49696
Hr	2.50039
Cacng1	2.50061
Cyp2j6	2.50315
Lrfn4	2.5053
Gas1	2.50722
Icosl	2.52408
AABR07058745.1	2.53478
Nid2	2.54974
Map3k8	2.55287
Upp2	2.55368
Mpz	2.55966
P2ry6	2.56009
Tsen54	2.56755
Arhgap4	2.56756
Trib2	2.57332
Ces4a	2.57362
Tnfrsf8	2.57437
Tbx3	2.58301
Dok2	2.58629
Smpdl3b	2.59097
Zbtb12	2.59819
Elavl3	2.60505
Col4a1	2.61515
Ccl21a	2.64815
Atp2b3	2.66938
Sirpa	2.67579
Col12a1	2.67737
Cd86	2.678
Slc4a3	2.68057
Nynrin	2.6815
Rcor2	2.70492
Arap1	2.70573
Slc2a5	2.70771
Nr2e1	2.71154
Itpka	2.72198
Adgrb2	2.72354
Hmox1	2.74348
Irx1	2.74373
Adamtsl2	2.75323
Ceacam19	2.7562
Ccl3	2.7597
4930438A08Rik	2.76064
Large2	2.77162
Ccdc102a	2.77824
H2-Ob	2.78167
Plau	2.78197
Arhgef25	2.78497
Efemp2	2.7924
Serpinb7	2.81131
Mfap4	2.81863
C1qtnf6	2.82149
Lrfn3	2.82477
1110032F04Rik	2.82953
Rtp4	2.83405
Cth	2.84165
Inf2	2.843
Rgma	2.84473
Mmp2	2.84748
Cdc42ep1	2.85331
Scrt2	2.87366
Islr	2.88907
Irx4	2.904
Ctxn3	2.90915
Fndc1	2.91326
Nfe2	2.9136
Mbl1	2.91514
Tmem266	2.93121
Zic2	2.95468
Fpr1	2.97438
Arhgef5	3.00241
Fosl1	3.00922
Parvg	3.00943
Cd7	3.01846
Serpine2	3.02042
PTMS	3.02312
Lin7b	3.03314
Ckb	3.04804
Nfix	3.04916
Atp1b4	3.06727
Sox10	3.0732
Cpz	3.08315
Lbh	3.10641
Tmem130	3.11178
Rax	3.13847
Alas1	3.14136
Lat	3.24523
Rprm	3.25788
Wnt7b	3.28869
Hmx3	3.29436
Macc1	3.31755
Bcl3	3.32915
Padi1	3.37024
Trim55	3.3772
Agmat	3.46679
Mybpc2	3.48101
Foxo6	3.48368
Cd5l	3.50084
Fgf15	3.5287
Tmprss2	3.52998
Ctsg	3.53841
Elf3	3.55047
Mid1ip1	3.60603
Dmgdh	3.6508
Hc	3.65641
Egr4	3.71487
2010109I03Rik	3.71591
Tnfrsf14	3.72739
Hoxd1	3.72746
Cpb1	3.73814
2300002M23Rik	3.78195
Ffar3	3.80837
Ctrb1	3.84296
Rln3	3.91819
C5ar2	3.9477
Barx2	4.03073
Gpr143	4.05366
KRT5	4.05505
Tmem92	4.20928
Cd247	4.21987
Gh	4.23446
Ankk1	4.24272
Nefm	4.27266
Ucn3	4.48799
Syndig1l	4.51979
Nkx2-9	4.60268
Dmkn	4.72708
Asb4	4.73471
Slc38a3	4.81283
Vrtn	4.89813
Oas2	5.25525
Acan	5.29373
Oas3	5.3812
Mkx	5.92283
Ccl17	6.58036
